# Supplementary material for: Divergent Plasmodium kinases drive MTOC, kinetochore and axoneme organisation in male gametogenesis
Source: Life Sci Alliance. 2025 Mar 24;8(6):e202403056. doi: 10.26508/lsa.202403056 (PMC11933671; doi:10.26508/lsa.202403056)
Supplement: Supplementary file 2 [file LSA-2024-03056_TableS1.xls]

## Sheet: Sheet1
Table S1: Primers used for generation of C-fusion GFP tagged parasites
		Primer sequences for C-terminal GFP fusion plasmid construction
		Forward primer			Reverse primer			Diagnostic primers
Gene	P. berghei ID	Site	Generic sequence	Specific sequence	Site	Generic sequence	Specific sequence	P1 (5' of gene)	P2 (3' of gene)
cdpk4	PBANKA_0615200	KpnI	CCCCGGTACC	GCTAGAATAATTAAACAAGTATTAAGTGG	ApaI	CCCCGGGCCC	ATAGTTACATAGTTTTATTAACATGTCTC	GTAAATTAAGACCTGGTATGTTCATAC	ACGCTGAACTTGTGGCCG
srpk1	PBANKA_0401100	KpnI	CCCCGGTACC	CCGTCAGCATACACTATGTTACAACACCCATGGC	ApaI	CCCCGGGCCC	CGTAAAAGCAAACGATTTTTTTTTGTTAACAACTTTGCAG	CCATTATGTAGTTTTCTATTACCTATGC	ACGCTGAACTTGTGGCCG
map2	PBANKA_0933700	KpnI	CCCCGGTACC	GCTATATTAAGCAATTTCACTTTG	ApaI	CCCCGGGCCC	ACTGCTAGGTTTCTCATTGTTATAGAAATTG	CATATAAAAATGCATCATATTCAATTATCATAC	ACGCTGAACTTGTGGCCG
