# Supplementary material for: Divergent Plasmodium kinases drive MTOC, kinetochore and axoneme organisation in male gametogenesis
Source: Life Sci Alliance. 2025 Mar 24;8(6):e202403056. doi: 10.26508/lsa.202403056 (PMC11933671; doi:10.26508/lsa.202403056)
Supplement: Supplementary file 3 [file LSA-2024-03056_TableS2.xls]

## Sheet: Sheet1
Table S2: Interacting partners of CDPK4-GFP from lysates of gametocytes activated for 6 min
Identified Proteins	Accession Number	CDPK4-GFP 1	CDPK4-GFP 2	CDPK4-GFP 3	WT	Average
calcium-dependent protein kinase 4	PBANKA_0615200	32	55	39	0	42
origin recognition complex subunit 1, putative | location=PbANKA_06_v3:154898-158014(+) | protein_length=1038 | sequence_SO=chromosome | SO=protein_coding_gene | is_pseudo=false	PBANKA_0602000	30	18	23	0	23.6667
ORC3 domain-containing protein, putative | location=PbANKA_05_v3:527453-531493(+) | protein_length=1346 | sequence_SO=chromosome | SO=protein_coding_gene | is_pseudo=false	PBANKA_0513900	33	15	21	0	23
origin recognition complex subunit 2, putative | location=PbANKA_08_v3:169482-171827(+) | protein_length=781 | sequence_SO=chromosome | SO=protein_coding_gene | is_pseudo=false	PBANKA_0803000	29	19	21	0	23
protein phosphatase PPM11, putative | location=PbANKA_06_v3:362272-366489(+) | protein_length=1405 | sequence_SO=chromosome | SO=protein_coding_gene | is_pseudo=false	PBANKA_0607400	21	8	31	0	20
origin recognition complex subunit 5, putative | location=PbANKA_03_v3:433314-435761(-) | protein_length=815 | sequence_SO=chromosome | SO=protein_coding_gene | is_pseudo=false	PBANKA_0312500	21	15	21	0	19
DNA polymerase epsilon catalytic subunit A, putative | location=PbANKA_11_v3:1100203-1109102(-) | protein_length=2826 | sequence_SO=chromosome | SO=protein_coding_gene | is_pseudo=false	PBANKA_1129100	26	3	26	0	18.3333
DNA polymerase alpha catalytic subunit A, putative | location=PbANKA_06_v3:569753-575560(-) | protein_length=1709 | sequence_SO=chromosome | SO=protein_coding_gene | is_pseudo=false	PBANKA_0613200	26	7	20	0	17.6667
conserved protein, unknown function | location=PbANKA_13_v3:1880710-1883367(-) | protein_length=885 | sequence_SO=chromosome | SO=protein_coding_gene | is_pseudo=false	PBANKA_1348800	18	15	16	0	16.3333
ISWI chromatin-remodeling complex ATPase, putative | location=PbANKA_11_v3:869771-877463(+) | protein_length=2523 | sequence_SO=chromosome | SO=protein_coding_gene | is_pseudo=false	PBANKA_1123500	16	7	16	0	13
cell division control protein 6, putative | location=PbANKA_11_v3:127793-130402(+) | protein_length=869 | sequence_SO=chromosome | SO=protein_coding_gene | is_pseudo=false	PBANKA_1102900	16	10	11	0	12.3333
structural maintenance of chromosomes protein 4 | location=PbANKA_11_v3:341006-345334(+) | protein_length=1442 | sequence_SO=chromosome | SO=protein_coding_gene | is_pseudo=false	PBANKA_1108700	17	3	17	0	12.3333
conserved Plasmodium protein, unknown function | location=PbANKA_13_v3:827417-830117(-) | protein_length=789 | sequence_SO=chromosome | SO=protein_coding_gene | is_pseudo=false	PBANKA_1320100	12	11	12	0	11.6667
DNA helicase, putative | location=PbANKA_07_v3:462724-466531(+) | protein_length=1018 | sequence_SO=chromosome | SO=protein_coding_gene | is_pseudo=false	PBANKA_0712100	15	5	11	0	10.3333
replication factor C subunit 3, putative | location=PbANKA_13_v3:1068387-1069865(+) | protein_length=344 | sequence_SO=chromosome | SO=protein_coding_gene | is_pseudo=false	PBANKA_1326800	10	3	17	0	10
DNA ligase I, putative | location=PbANKA_14_v3:172551-175377(-) | protein_length=898 | sequence_SO=chromosome | SO=protein_coding_gene | is_pseudo=false	PBANKA_1402600	8	6	15	0	9.66667
conserved Plasmodium protein, unknown function | location=PbANKA_08_v3:68780-71017(+) | protein_length=745 | sequence_SO=chromosome | SO=protein_coding_gene | is_pseudo=false	PBANKA_0801500	12	6	10	0	9.33333
conserved protein, unknown function | location=PbANKA_14_v3:711376-716172(+) | protein_length=1052 | sequence_SO=chromosome | SO=protein_coding_gene | is_pseudo=false	PBANKA_1417900	9	6	11	0	8.66667
40S ribosomal protein S5, putative | location=PbANKA_06_v3:790239-791013(-) | protein_length=194 | sequence_SO=chromosome | SO=protein_coding_gene | is_pseudo=false	PBANKA_0619100	7	6	12	0	8.33333
FANCJ-like helicase, putative | location=PbANKA_10_v3:1388310-1391519(+) | protein_length=1069 | sequence_SO=chromosome | SO=protein_coding_gene | is_pseudo=false	PBANKA_1034100	11	4	9	0	8
TOG domain-containing protein, putative | location=PbANKA_13_v3:1476711-1487850(+) | protein_length=3198 | sequence_SO=chromosome | SO=protein_coding_gene | is_pseudo=false	PBANKA_1337500	11	4	7	0	7.33333
40S ribosomal protein S11, putative | location=PbANKA_12_v3:1200699-1201422(-) | protein_length=151 | sequence_SO=chromosome | SO=protein_coding_gene | is_pseudo=false	PBANKA_1231000	7	8	6	0	7
conserved Plasmodium protein, unknown function | location=PbANKA_13_v3:1694971-1701888(-) | protein_length=2305 | sequence_SO=chromosome | SO=protein_coding_gene | is_pseudo=false	PBANKA_1343200	9	8	4	0	7
structural maintenance of chromosomes protein 2 | location=PbANKA_14_v3:672354-676172(-) | protein_length=1227 | sequence_SO=chromosome | SO=protein_coding_gene | is_pseudo=false	PBANKA_1416900	4	13	3	0	6.66667
protein disulfide-isomerase, putative | location=PbANKA_07_v3:143845-145402(+) | protein_length=482 | sequence_SO=chromosome | SO=protein_coding_gene | is_pseudo=false	PBANKA_0702800	7	2	10	0	6.33333
E1-E2 ATPase, putative | location=PbANKA_13_v3:2353365-2358953(+) | protein_length=1686 | sequence_SO=chromosome | SO=protein_coding_gene | is_pseudo=false	PBANKA_1361600	12	2	5	0	6.33333
WD repeat-containing protein, putative | location=PbANKA_09_v3:1530822-1532585(+) | protein_length=587 | sequence_SO=chromosome | SO=protein_coding_gene | is_pseudo=false	PBANKA_0942400	7	3	8	0	6
PRE-binding protein, putative | location=PbANKA_12_v3:379958-382870(+) | protein_length=970 | sequence_SO=chromosome | SO=protein_coding_gene | is_pseudo=false	PBANKA_1210200	5	2	11	0	6
P-loop containing nucleoside triphosphate hydrolase, putative | location=PbANKA_02_v3:99350-102481(+) | protein_length=1043 | sequence_SO=chromosome | SO=protein_coding_gene | is_pseudo=false	PBANKA_0202500	8	3	6	0	5.66667
conserved Plasmodium protein, unknown function | location=PbANKA_13_v3:1455403-1456929(-) | protein_length=508 | sequence_SO=chromosome | SO=protein_coding_gene | is_pseudo=false	PBANKA_1336900	7	4	6	0	5.66667
conserved Plasmodium protein, unknown function | location=PbANKA_13_v3:2219890-2224638(-) | protein_length=1419 | sequence_SO=chromosome | SO=protein_coding_gene | is_pseudo=false	PBANKA_1358300	8	3	6	0	5.66667
nuclear formin-like protein MISFIT | location=PbANKA_10_v3:1532517-1537402(+) | protein_length=1594 | sequence_SO=chromosome | SO=protein_coding_gene | is_pseudo=false	PBANKA_1038200	5	4	7	0	5.33333
WD repeat-containing protein 16, putative | location=PbANKA_13_v3:2349366-2352348(-) | protein_length=723 | sequence_SO=chromosome | SO=protein_coding_gene | is_pseudo=false	PBANKA_1361500	6	2	8	0	5.33333
RuvB-like helicase 1, putative | location=PbANKA_14_v3:1064943-1067063(+) | protein_length=507 | sequence_SO=chromosome | SO=protein_coding_gene | is_pseudo=false	PBANKA_1427700	7	2	7	0	5.33333
secreted ookinete protein, putative | location=PbANKA_06_v3:793810-795249(+) | protein_length=479 | sequence_SO=chromosome | SO=protein_coding_gene | is_pseudo=false	PBANKA_0619200	4	3	8	0	5
conserved protein, unknown function | location=PbANKA_08_v3:744142-746139(+) | protein_length=665 | sequence_SO=chromosome | SO=protein_coding_gene | is_pseudo=false	PBANKA_0818500	9	2	4	0	5
mitogen-activated protein kinase 2 | location=PbANKA_09_v3:1224559-1226130(+) | protein_length=523 | sequence_SO=chromosome | SO=protein_coding_gene | is_pseudo=false	PBANKA_0933700	7	3	5	0	5
conserved protein, unknown function | location=PbANKA_11_v3:1607797-1610263(+) | protein_length=602 | sequence_SO=chromosome | SO=protein_coding_gene | is_pseudo=false	PBANKA_1142800	6	4	5	0	5
inner membrane complex sub-compartment protein 1 | location=PbANKA_12_v3:357627-358632(-) | protein_length=143 | sequence_SO=chromosome | SO=protein_coding_gene | is_pseudo=false	PBANKA_1209400	8	3	4	0	5
DNA primase small subunit, putative | location=PbANKA_13_v3:156669-160160(+) | protein_length=447 | sequence_SO=chromosome | SO=protein_coding_gene | is_pseudo=false	PBANKA_1302600	5	3	7	0	5
MORN repeat protein, putative | location=PbANKA_14_v3:257683-261456(+) | protein_length=1257 | sequence_SO=chromosome | SO=protein_coding_gene | is_pseudo=false	PBANKA_1405000	8	3	4	0	5
protein SIS1, putative | location=PbANKA_03_v3:350597-352153(+) | protein_length=334 | sequence_SO=chromosome | SO=protein_coding_gene | is_pseudo=false	PBANKA_0310000	6	4	4	0	4.66667
serine/threonine protein kinase, putative | location=PbANKA_04_v3:34262-38182(+) | protein_length=1306 | sequence_SO=chromosome | SO=protein_coding_gene | is_pseudo=false	PBANKA_0401100	6	3	5	0	4.66667
conserved Plasmodium protein, unknown function | location=PbANKA_04_v3:404531-407187(-) | protein_length=562 | sequence_SO=chromosome | SO=protein_coding_gene | is_pseudo=false	PBANKA_0411300	2	8	4	0	4.66667
60S ribosomal protein L32, putative | location=PbANKA_04_v3:655862-656582(-) | protein_length=131 | sequence_SO=chromosome | SO=protein_coding_gene | is_pseudo=false	PBANKA_0417500	3	7	4	0	4.66667
mechanosensitive ion channel protein, putative | location=PbANKA_09_v3:1397118-1402205(+) | protein_length=1695 | sequence_SO=chromosome | SO=protein_coding_gene | is_pseudo=false	PBANKA_0939000	8	3	3	0	4.66667
nicotinate phosphoribosyltransferase, putative | location=PbANKA_11_v3:1038124-1040193(-) | protein_length=689 | sequence_SO=chromosome | SO=protein_coding_gene | is_pseudo=false	PBANKA_1127700	5	5	4	0	4.66667
signal recognition particle subunit SRP54, putative | location=PbANKA_13_v3:589158-590660(-) | protein_length=500 | sequence_SO=chromosome | SO=protein_coding_gene | is_pseudo=false	PBANKA_1313800	4	2	8	0	4.66667
60S ribosomal protein L24, putative | location=PbANKA_14_v3:358003-359152(+) | protein_length=163 | sequence_SO=chromosome | SO=protein_coding_gene | is_pseudo=false	PBANKA_1407600	5	4	5	0	4.66667
conserved Plasmodium protein, unknown function | location=PbANKA_01_v3:122663-123781(-) | protein_length=372 | sequence_SO=chromosome | SO=protein_coding_gene | is_pseudo=false	PBANKA_0102700	5	2	6	0	4.33333
conserved protein, unknown function | location=PbANKA_03_v3:42182-43084(-) | protein_length=91 | sequence_SO=chromosome | SO=protein_coding_gene | is_pseudo=false	PBANKA_0301300	5	4	4	0	4.33333
conserved Plasmodium protein, unknown function | location=PbANKA_03_v3:247008-253564(-) | protein_length=2137 | sequence_SO=chromosome | SO=protein_coding_gene | is_pseudo=false	PBANKA_0307100	8	3	2	0	4.33333
dynein intermediate chain, putative | location=PbANKA_08_v3:891058-894323(+) | protein_length=797 | sequence_SO=chromosome | SO=protein_coding_gene | is_pseudo=false	PBANKA_0822900	4	2	7	0	4.33333
radial spoke head protein, putative | location=PbANKA_09_v3:1527974-1529683(-) | protein_length=569 | sequence_SO=chromosome | SO=protein_coding_gene | is_pseudo=false	PBANKA_0942300	6	4	3	0	4.33333
tubulin gamma chain, putative | location=PbANKA_12_v3:1019066-1020424(-) | protein_length=452 | sequence_SO=chromosome | SO=protein_coding_gene | is_pseudo=false	PBANKA_1226600	6	3	4	0	4.33333
60S ribosomal protein L23, putative | location=PbANKA_13_v3:1514273-1515411(-) | protein_length=181 | sequence_SO=chromosome | SO=protein_coding_gene | is_pseudo=false	PBANKA_1338600	4	2	7	0	4.33333
KH domain-containing protein, putative | location=PbANKA_01_v3:168401-170608(+) | protein_length=735 | sequence_SO=chromosome | SO=protein_coding_gene | is_pseudo=false	PBANKA_0103900	3	2	7	0	4
40S ribosomal protein S24, putative | location=PbANKA_12_v3:1309151-1309654(-) | protein_length=133 | sequence_SO=chromosome | SO=protein_coding_gene | is_pseudo=false	PBANKA_1234200	5	3	4	0	4
eukaryotic translation initiation factor 3 subunit E, putative | location=PbANKA_12_v3:1618656-1620411(-) | protein_length=527 | sequence_SO=chromosome | SO=protein_coding_gene | is_pseudo=false	PBANKA_1242800	5	2	5	0	4
vesicle-associated membrane protein, putative | location=PbANKA_13_v3:208611-209546(+) | protein_length=234 | sequence_SO=chromosome | SO=protein_coding_gene | is_pseudo=false	PBANKA_1303700	5	3	4	0	4
DNA polymerase alpha subunit B, putative | location=PbANKA_13_v3:1071297-1072922(+) | protein_length=541 | sequence_SO=chromosome | SO=protein_coding_gene | is_pseudo=false	PBANKA_1326900	6	2	4	0	4
60S ribosomal protein L18-2, putative | location=PbANKA_13_v3:2060347-2061576(+) | protein_length=187 | sequence_SO=chromosome | SO=protein_coding_gene | is_pseudo=false	PBANKA_1354500	2	3	7	0	4
transketolase, putative | location=PbANKA_01_v3:367720-369732(+) | protein_length=670 | sequence_SO=chromosome | SO=protein_coding_gene | is_pseudo=false	PBANKA_0109100	3	2	6	0	3.66667
26S proteasome regulatory subunit RPN1, putative | location=PbANKA_03_v3:107784-111220(+) | protein_length=993 | sequence_SO=chromosome | SO=protein_coding_gene | is_pseudo=false	PBANKA_0303600	5	2	4	0	3.66667
microtubule-associated protein RP/EB family, putative | location=PbANKA_04_v3:201127-202434(+) | protein_length=435 | sequence_SO=chromosome | SO=protein_coding_gene | is_pseudo=false	PBANKA_0405600	3	5	3	0	3.66667
conserved Plasmodium protein, unknown function | location=PbANKA_10_v3:820659-824189(+) | protein_length=1176 | sequence_SO=chromosome | SO=protein_coding_gene | is_pseudo=false	PBANKA_1019700	4	2	5	0	3.66667
conserved Plasmodium protein, unknown function | location=PbANKA_11_v3:375478-378530(+) | protein_length=672 | sequence_SO=chromosome | SO=protein_coding_gene | is_pseudo=false	PBANKA_1109600	6	2	3	0	3.66667
serine/threonine protein phosphatase 5 | location=PbANKA_11_v3:1194183-1196318(+) | protein_length=711 | sequence_SO=chromosome | SO=protein_coding_gene | is_pseudo=false	PBANKA_1131900	6	2	3	0	3.66667
eukaryotic translation initiation factor 2 subunit beta, putative | location=PbANKA_12_v3:349124-349889(-) | protein_length=224 | sequence_SO=chromosome | SO=protein_coding_gene | is_pseudo=false	PBANKA_1209000	6	2	3	0	3.66667
clustered-asparagine-rich protein, putative | location=PbANKA_14_v3:1963137-1964330(-) | protein_length=397 | sequence_SO=chromosome | SO=protein_coding_gene | is_pseudo=false	PBANKA_1450700	4	4	3	0	3.66667
GYF domain-containing protein, putative | location=PbANKA_01_v3:148463-155002(+) | protein_length=2033 | sequence_SO=chromosome | SO=protein_coding_gene | is_pseudo=false	PBANKA_0103300	2	5	3	0	3.33333
glutaredoxin 1, putative | location=PbANKA_04_v3:178601-179501(-) | protein_length=109 | sequence_SO=chromosome | SO=protein_coding_gene | is_pseudo=false	PBANKA_0404700	3	4	3	0	3.33333
60S ribosomal protein L26, putative | location=PbANKA_04_v3:388544-389322(+) | protein_length=127 | sequence_SO=chromosome | SO=protein_coding_gene | is_pseudo=false	PBANKA_0410600	3	4	3	0	3.33333
protein transport protein SEC23, putative | location=PbANKA_07_v3:330576-332985(-) | protein_length=759 | sequence_SO=chromosome | SO=protein_coding_gene | is_pseudo=false	PBANKA_0708000	5	3	2	0	3.33333
60S acidic ribosomal protein P1, putative | location=PbANKA_09_v3:1584126-1584783(+) | protein_length=119 | sequence_SO=chromosome | SO=protein_coding_gene | is_pseudo=false	PBANKA_0943600	2	2	6	0	3.33333
prefoldin subunit 2, putative | location=PbANKA_10_v3:1061542-1062401(+) | protein_length=128 | sequence_SO=chromosome | SO=protein_coding_gene | is_pseudo=false	PBANKA_1025800	3	3	4	0	3.33333
conserved Plasmodium protein, unknown function | location=PbANKA_10_v3:1358068-1359210(-) | protein_length=307 | sequence_SO=chromosome | SO=protein_coding_gene | is_pseudo=false	PBANKA_1033700	4	2	4	0	3.33333
TPH domain-containing protein, putative | location=PbANKA_11_v3:1125338-1127829(+) | protein_length=383 | sequence_SO=chromosome | SO=protein_coding_gene | is_pseudo=false	PBANKA_1129600	2	2	6	0	3.33333
enkurin domain-containing protein, putative | location=PbANKA_13_v3:1222267-1223088(-) | protein_length=273 | sequence_SO=chromosome | SO=protein_coding_gene | is_pseudo=false	PBANKA_1330000	2	3	5	0	3.33333
40S ribosomal protein S27, putative | location=PbANKA_14_v3:316433-316872(+) | protein_length=82 | sequence_SO=chromosome | SO=protein_coding_gene | is_pseudo=false	PBANKA_1406800	3	4	3	0	3.33333
radial spoke head protein 9, putative | location=PbANKA_14_v3:1193252-1194331(+) | protein_length=359 | sequence_SO=chromosome | SO=protein_coding_gene | is_pseudo=false	PBANKA_1431500	2	3	5	0	3.33333
calcium-binding protein, putative | location=PbANKA_01_v3:175962-176435(-) | protein_length=157 | sequence_SO=chromosome | SO=protein_coding_gene | is_pseudo=false	PBANKA_0104200	4	2	3	0	3
early transcribed membrane protein | location=PbANKA_05_v3:890531-890998(-) | protein_length=155 | sequence_SO=chromosome | SO=protein_coding_gene | is_pseudo=false	PBANKA_0524200	2	3	4	0	3
conserved protein, unknown function | location=PbANKA_09_v3:1267945-1270219(+) | protein_length=362 | sequence_SO=chromosome | SO=protein_coding_gene | is_pseudo=false	PBANKA_0934700	3	2	4	0	3
RNA-binding protein, putative | location=PbANKA_09_v3:1335344-1339638(-) | protein_length=1279 | sequence_SO=chromosome | SO=protein_coding_gene | is_pseudo=false	PBANKA_0937200	4	3	2	0	3
CUGBP Elav-like family member 1, putative | location=PbANKA_11_v3:1341209-1342895(-) | protein_length=511 | sequence_SO=chromosome | SO=protein_coding_gene | is_pseudo=false	PBANKA_1135700	4	2	3	0	3
polyubiquitin binding protein, putative | location=PbANKA_11_v3:1493194-1495889(-) | protein_length=849 | sequence_SO=chromosome | SO=protein_coding_gene | is_pseudo=false	PBANKA_1139400	4	2	3	0	3
40S ribosomal protein S20e, putative | location=PbANKA_12_v3:103295-104183(-) | protein_length=118 | sequence_SO=chromosome | SO=protein_coding_gene | is_pseudo=false	PBANKA_1201900	2	3	4	0	3
60S ribosomal protein L1, putative | location=PbANKA_13_v3:264033-265173(+) | protein_length=217 | sequence_SO=chromosome | SO=protein_coding_gene | is_pseudo=false	PBANKA_1305100	4	3	2	0	3
arginine--tRNA ligase, putative | location=PbANKA_14_v3:1277637-1280469(-) | protein_length=588 | sequence_SO=chromosome | SO=protein_coding_gene | is_pseudo=false	PBANKA_1434200	4	2	3	0	3
peptidyl-prolyl cis-trans isomerase FKBP35, putative | location=PbANKA_14_v3:2297769-2298689(-) | protein_length=306 | sequence_SO=chromosome | SO=protein_coding_gene | is_pseudo=false	PBANKA_1460400	5	2	2	0	3
lipin, putative | location=PbANKA_04_v3:68998-73498(+) | protein_length=1093 | sequence_SO=chromosome | SO=protein_coding_gene | is_pseudo=false	PBANKA_0401800	2	2	4	0	2.66667
conserved Plasmodium protein, unknown function | location=PbANKA_04_v3:219037-230225(-) | protein_length=3624 | sequence_SO=chromosome | SO=protein_coding_gene | is_pseudo=false	PBANKA_0406200	3	2	3	0	2.66667
phosphoglucomutase-2 | location=PbANKA_07_v3:574761-575657(+) | protein_length=298 | sequence_SO=chromosome | SO=protein_coding_gene | is_pseudo=false	PBANKA_0715500	3	3	2	0	2.66667
adenylate kinase-like protein 2, putative | location=PbANKA_08_v3:1236108-1237329(-) | protein_length=274 | sequence_SO=chromosome | SO=protein_coding_gene | is_pseudo=false	PBANKA_0832700	2	3	3	0	2.66667
chromatin assembly factor 1 subunit A, putative | location=PbANKA_11_v3:94187-96940(+) | protein_length=917 | sequence_SO=chromosome | SO=protein_coding_gene | is_pseudo=false	PBANKA_1101600	3	3	2	0	2.66667
serine/threonine protein phosphatase 2B catalytic subunit A | location=PbANKA_12_v3:1046852-1048553(-) | protein_length=531 | sequence_SO=chromosome | SO=protein_coding_gene | is_pseudo=false	PBANKA_1227400	3	3	2	0	2.66667
CLASP domain-containing protein, putative | location=PbANKA_13_v3:550724-554302(+) | protein_length=859 | sequence_SO=chromosome | SO=protein_coding_gene | is_pseudo=false	PBANKA_1312800	3	3	2	0	2.66667
conserved Plasmodium protein, unknown function | location=PbANKA_03_v3:272847-273695(-) | protein_length=282 | sequence_SO=chromosome | SO=protein_coding_gene | is_pseudo=false	PBANKA_0307800	2	2	3	0	2.33333
multiprotein-bridging factor 1, putative | location=PbANKA_09_v3:742494-742904(-) | protein_length=136 | sequence_SO=chromosome | SO=protein_coding_gene | is_pseudo=false	PBANKA_0920000	3	2	2	0	2.33333
ribonuclease H2 subunit A, putative | location=PbANKA_11_v3:850504-851370(+) | protein_length=288 | sequence_SO=chromosome | SO=protein_coding_gene | is_pseudo=false	PBANKA_1122800	3	2	2	0	2.33333
centrosomal protein CEP135, putative | location=PbANKA_11_v3:932795-935515(+) | protein_length=906 | sequence_SO=chromosome | SO=protein_coding_gene | is_pseudo=false	PBANKA_1125300	2	3	2	0	2.33333
DnaJ protein, putative | location=PbANKA_11_v3:1041667-1042806(-) | protein_length=379 | sequence_SO=chromosome | SO=protein_coding_gene | is_pseudo=false	PBANKA_1127800	2	2	3	0	2.33333
conserved Plasmodium protein, unknown function | location=PbANKA_11_v3:1469598-1475894(+) | protein_length=2038 | sequence_SO=chromosome | SO=protein_coding_gene | is_pseudo=false	PBANKA_1138800	3	2	2	0	2.33333
60S ribosomal protein L34, putative | location=PbANKA_12_v3:819383-820188(-) | protein_length=164 | sequence_SO=chromosome | SO=protein_coding_gene | is_pseudo=false	PBANKA_1221200	2	2	3	0	2.33333
60S ribosomal protein L17, putative | location=PbANKA_13_v3:2435544-2436884(+) | protein_length=198 | sequence_SO=chromosome | SO=protein_coding_gene | is_pseudo=false	PBANKA_1364200	2	2	3	0	2.33333
dynein light chain 1, putative | location=PbANKA_14_v3:1142028-1142309(+) | protein_length=93 | sequence_SO=chromosome | SO=protein_coding_gene | is_pseudo=false	PBANKA_1429400	3	2	2	0	2.33333
conserved Plasmodium protein, unknown function | location=PbANKA_05_v3:420547-421788(-) | protein_length=310 | sequence_SO=chromosome | SO=protein_coding_gene | is_pseudo=false	PBANKA_0510200	2	2	2	0	2
