# Supplementary material for: Divergent Plasmodium kinases drive MTOC, kinetochore and axoneme organisation in male gametogenesis
Source: Life Sci Alliance. 2025 Mar 24;8(6):e202403056. doi: 10.26508/lsa.202403056 (PMC11933671; doi:10.26508/lsa.202403056)
Supplement: Supplementary file 4 [file LSA-2024-03056_TableS3.xls]

## Sheet: Sheet1
Table S3: Interacting partners of SRPK1-GFP from lysates of gametocytes activated for 6 min
Identified Proteins	Accession Number	SRPK1-GFP 1	SRPK1-GFP 2	SRPK1-GFP 3	WT	Average
serine/threonine protein kinase, putative | location=PbANKA_04_v3:34262-38182(+) | protein_length=1306 | sequence_SO=chromosome | SO=protein_coding_gene | is_pseudo=false	PBANKA_0401100	79	66	53	0	66
heat shock protein 70 | location=PbANKA_07_v3:454582-456663(-) | protein_length=693 | sequence_SO=chromosome | SO=protein_coding_gene | is_pseudo=false	PBANKA_0711900	34	47	31	0	37.3333
heat shock protein 90, putative | location=PbANKA_08_v3:279866-283023(+) | protein_length=720 | sequence_SO=chromosome | SO=protein_coding_gene | is_pseudo=false	PBANKA_0805700	25	45	27	0	32.3333
glideosome-associated connector | location=PbANKA_11_v3:1426696-1434816(+) | protein_length=2605 | sequence_SO=chromosome | SO=protein_coding_gene | is_pseudo=false	PBANKA_1137800	23	46	17	0	28.6667
HSP40, subfamily A, putative | location=PbANKA_06_v3:487686-489406(-) | protein_length=424 | sequence_SO=chromosome | SO=protein_coding_gene | is_pseudo=false	PBANKA_0610900	31	26	23	0	26.6667
elongation factor 2, putative | location=PbANKA_13_v3:624965-627463(+) | protein_length=832 | sequence_SO=chromosome | SO=protein_coding_gene | is_pseudo=false	PBANKA_1314800	22	36	19	0	25.6667
karyopherin beta, putative | location=PbANKA_12_v3:1489931-1493311(+) | protein_length=1126 | sequence_SO=chromosome | SO=protein_coding_gene | is_pseudo=false	PBANKA_1238800	24	33	19	0	25.3333
dynein heavy chain, putative | location=PbANKA_04_v3:578979-596483(+) | protein_length=5834 | sequence_SO=chromosome | SO=protein_coding_gene | is_pseudo=false	PBANKA_0416100	45	3	24	0	24
fructose-bisphosphate aldolase 2 | location=PbANKA_13_v3:415870-417320(-) | protein_length=369 | sequence_SO=chromosome | SO=protein_coding_gene | is_pseudo=false	PBANKA_1308600	25	24	20	0	23
conserved protein, unknown function | location=PbANKA_05_v3:325576-328230(-) | protein_length=492 | sequence_SO=chromosome | SO=protein_coding_gene | is_pseudo=false	PBANKA_0507800	32	6	29	0	22.3333
tubulin beta chain, putative | location=PbANKA_12_v3:282779-284936(-) | protein_length=445 | sequence_SO=chromosome | SO=protein_coding_gene | is_pseudo=false	PBANKA_1206900	20	24	20	0	21.3333
glyceraldehyde-3-phosphate dehydrogenase | location=PbANKA_13_v3:1039995-1041245(+) | protein_length=337 | sequence_SO=chromosome | SO=protein_coding_gene | is_pseudo=false	PBANKA_1326400	16	32	15	0	21
14-3-3 protein | location=PbANKA_07_v3:480414-481905(-) | protein_length=262 | sequence_SO=chromosome | SO=protein_coding_gene | is_pseudo=false	PBANKA_0712600	22	21	17	0	20
carbamoyl phosphate synthetase, putative | location=PbANKA_14_v3:306823-313673(-) | protein_length=2153 | sequence_SO=chromosome | SO=protein_coding_gene | is_pseudo=false	PBANKA_1406700	18	26	14	0	19.3333
heat shock protein 110, putative | location=PbANKA_12_v3:740764-743274(+) | protein_length=836 | sequence_SO=chromosome | SO=protein_coding_gene | is_pseudo=false	PBANKA_1219300	18	23	15	0	18.6667
pyruvate kinase, putative | location=PbANKA_11_v3:940783-943039(+) | protein_length=511 | sequence_SO=chromosome | SO=protein_coding_gene | is_pseudo=false	PBANKA_1125600	15	25	14	0	18
conserved Plasmodium protein, unknown function | location=PbANKA_01_v3:122663-123781(-) | protein_length=372 | sequence_SO=chromosome | SO=protein_coding_gene | is_pseudo=false	PBANKA_0102700	25	6	20	0	17
conserved Plasmodium protein, unknown function | location=PbANKA_13_v3:827417-830117(-) | protein_length=789 | sequence_SO=chromosome | SO=protein_coding_gene | is_pseudo=false	PBANKA_1320100	31	5	15	0	17
ATP-dependent 6-phosphofructokinase, putative | location=PbANKA_08_v3:674000-677899(-) | protein_length=1299 | sequence_SO=chromosome | SO=protein_coding_gene | is_pseudo=false	PBANKA_0816400	16	22	11	0	16.3333
osmiophilic body protein G377 | location=PbANKA_14_v3:2376127-2383947(-) | protein_length=2606 | sequence_SO=chromosome | SO=protein_coding_gene | is_pseudo=false	PBANKA_1463000	14	5	30	0	16.3333
lactate dehydrogenase, putative | location=PbANKA_13_v3:1580511-1581990(-) | protein_length=334 | sequence_SO=chromosome | SO=protein_coding_gene | is_pseudo=false	PBANKA_1340400	20	13	15	0	16
T-complex protein 1 subunit beta, putative | location=PbANKA_04_v3:188892-190669(-) | protein_length=533 | sequence_SO=chromosome | SO=protein_coding_gene | is_pseudo=false	PBANKA_0405200	12	25	10	0	15.6667
conserved protein, unknown function | location=PbANKA_09_v3:1267945-1270219(+) | protein_length=362 | sequence_SO=chromosome | SO=protein_coding_gene | is_pseudo=false	PBANKA_0934700	24	4	16	0	14.6667
ATP-dependent RNA helicase DDX6 | location=PbANKA_12_v3:677155-678658(-) | protein_length=433 | sequence_SO=chromosome | SO=protein_coding_gene | is_pseudo=false	PBANKA_1217700	17	15	12	0	14.6667
phosphoglycerate kinase, putative | location=PbANKA_08_v3:912835-914085(+) | protein_length=416 | sequence_SO=chromosome | SO=protein_coding_gene | is_pseudo=false	PBANKA_0823400	11	23	9	0	14.3333
T-complex protein 1 subunit alpha, putative | location=PbANKA_09_v3:611343-613111(+) | protein_length=543 | sequence_SO=chromosome | SO=protein_coding_gene | is_pseudo=false	PBANKA_0916200	12	18	13	0	14.3333
ATP-dependent RNA helicase DBP1, putative | location=PbANKA_14_v3:1035477-1038206(-) | protein_length=909 | sequence_SO=chromosome | SO=protein_coding_gene | is_pseudo=false	PBANKA_1426900	16	16	11	0	14.3333
gamete egress protein GEP | location=PbANKA_11_v3:582931-587356(+) | protein_length=1138 | sequence_SO=chromosome | SO=protein_coding_gene | is_pseudo=false	PBANKA_1115200	21	8	13	0	14
40S ribosomal protein S3A, putative | location=PbANKA_12_v3:586716-587998(+) | protein_length=262 | sequence_SO=chromosome | SO=protein_coding_gene | is_pseudo=false	PBANKA_1215600	17	13	12	0	14
purine nucleoside phosphorylase, putative | location=PbANKA_11_v3:511874-512608(-) | protein_length=244 | sequence_SO=chromosome | SO=protein_coding_gene | is_pseudo=false	PBANKA_1113000	10	20	11	0	13.6667
eukaryotic translation initiation factor 3 subunit A, putative | location=PbANKA_14_v3:1114547-1118338(-) | protein_length=1263 | sequence_SO=chromosome | SO=protein_coding_gene | is_pseudo=false	PBANKA_1428700	13	17	11	0	13.6667
ribonucleoside-diphosphate reductase large subunit, putative | location=PbANKA_06_v3:509994-512749(+) | protein_length=847 | sequence_SO=chromosome | SO=protein_coding_gene | is_pseudo=false	PBANKA_0611600	21	4	15	0	13.3333
eukaryotic translation initiation factor 3 subunit D, putative | location=PbANKA_12_v3:240629-242242(+) | protein_length=537 | sequence_SO=chromosome | SO=protein_coding_gene | is_pseudo=false	PBANKA_1206100	10	21	9	0	13.3333
T-complex protein 1 subunit theta, putative | location=PbANKA_03_v3:376168-377920(+) | protein_length=543 | sequence_SO=chromosome | SO=protein_coding_gene | is_pseudo=false	PBANKA_0310900	10	19	10	0	13
L-lactate dehydrogenase | location=PbANKA_13_v3:1573731-1574681(+) | protein_length=316 | sequence_SO=chromosome | SO=protein_coding_gene | is_pseudo=false	PBANKA_1340100	12	21	6	0	13
actin I | location=PbANKA_14_v3:2267380-2268510(+) | protein_length=376 | sequence_SO=chromosome | SO=protein_coding_gene | is_pseudo=false	PBANKA_1459300	14	15	10	0	13
tudor staphylococcal nuclease, putative | location=PbANKA_09_v3:462202-465492(-) | protein_length=1013 | sequence_SO=chromosome | SO=protein_coding_gene | is_pseudo=false	PBANKA_0912300	13	17	8	0	12.6667
T-complex protein 1 subunit epsilon, putative | location=PbANKA_12_v3:703321-704928(-) | protein_length=535 | sequence_SO=chromosome | SO=protein_coding_gene | is_pseudo=false	PBANKA_1218200	13	15	10	0	12.6667
kinesin-8B | location=PbANKA_02_v3:104935-109753(+) | protein_length=1460 | sequence_SO=chromosome | SO=protein_coding_gene | is_pseudo=false	PBANKA_0202700	23	2	12	0	12.3333
trailer hitch homolog | location=PbANKA_13_v3:88173-89186(-) | protein_length=337 | sequence_SO=chromosome | SO=protein_coding_gene | is_pseudo=false	PBANKA_1301300	16	11	10	0	12.3333
alpha tubulin 2 | location=PbANKA_05_v3:848149-849830(+) | protein_length=450 | sequence_SO=chromosome | SO=protein_coding_gene | is_pseudo=false	PBANKA_0522700	15	7	14	0	12
dynamin-like protein, putative | location=PbANKA_09_v3:130352-133246(+) | protein_length=814 | sequence_SO=chromosome | SO=protein_coding_gene | is_pseudo=false	PBANKA_0903600	13	14	9	0	12
T-complex protein 1 subunit delta, putative | location=PbANKA_11_v3:1277972-1280363(+) | protein_length=529 | sequence_SO=chromosome | SO=protein_coding_gene | is_pseudo=false	PBANKA_1134100	6	18	12	0	12
eukaryotic initiation factor 4a, putative | location=PbANKA_13_v3:1297871-1299452(+) | protein_length=398 | sequence_SO=chromosome | SO=protein_coding_gene | is_pseudo=false	PBANKA_1331900	12	15	9	0	12
conserved Plasmodium protein, unknown function | location=PbANKA_09_v3:228144-235154(+) | protein_length=2336 | sequence_SO=chromosome | SO=protein_coding_gene | is_pseudo=false	PBANKA_0906900	23	4	8	0	11.6667
enolase, putative | location=PbANKA_12_v3:544052-545611(+) | protein_length=446 | sequence_SO=chromosome | SO=protein_coding_gene | is_pseudo=false	PBANKA_1214300	13	12	10	0	11.6667
meiosis-specific nuclear structural protein 1, putative | location=PbANKA_14_v3:416433-417887(+) | protein_length=484 | sequence_SO=chromosome | SO=protein_coding_gene | is_pseudo=false	PBANKA_1409600	19	6	10	0	11.6667
polyadenylate-binding protein 1, putative | location=PbANKA_14_v3:1488319-1490823(+) | protein_length=834 | sequence_SO=chromosome | SO=protein_coding_gene | is_pseudo=false	PBANKA_1439200	8	21	6	0	11.6667
60S ribosomal protein L4, putative | location=PbANKA_11_v3:264086-265321(-) | protein_length=411 | sequence_SO=chromosome | SO=protein_coding_gene | is_pseudo=false	PBANKA_1106700	13	13	8	0	11.3333
hexokinase, putative | location=PbANKA_11_v3:853291-854775(+) | protein_length=494 | sequence_SO=chromosome | SO=protein_coding_gene | is_pseudo=false	PBANKA_1122900	10	17	7	0	11.3333
PRE-binding protein, putative | location=PbANKA_12_v3:379958-382870(+) | protein_length=970 | sequence_SO=chromosome | SO=protein_coding_gene | is_pseudo=false	PBANKA_1210200	12	19	3	0	11.3333
phosphoglycerate mutase, putative | location=PbANKA_04_v3:312521-315844(+) | protein_length=1069 | sequence_SO=chromosome | SO=protein_coding_gene | is_pseudo=false	PBANKA_0408400	13	10	10	0	11
cell division cycle protein 48 homologue, putative | location=PbANKA_11_v3:702878-705451(-) | protein_length=815 | sequence_SO=chromosome | SO=protein_coding_gene | is_pseudo=false	PBANKA_1118600	8	14	11	0	11
T-complex protein 1 subunit gamma, putative | location=PbANKA_14_v3:1695399-1697112(+) | protein_length=542 | sequence_SO=chromosome | SO=protein_coding_gene | is_pseudo=false	PBANKA_1444100	8	14	10	0	10.6667
T-complex protein 1 subunit zeta, putative | location=PbANKA_01_v3:291081-292796(+) | protein_length=543 | sequence_SO=chromosome | SO=protein_coding_gene | is_pseudo=false	PBANKA_0107300	7	13	11	0	10.3333
endoplasmic reticulum chaperone BiP, putative | location=PbANKA_08_v3:755408-757677(+) | protein_length=651 | sequence_SO=chromosome | SO=protein_coding_gene | is_pseudo=false	PBANKA_0818900	7	15	9	0	10.3333
adenosylhomocysteinase, putative | location=PbANKA_12_v3:1360071-1361510(+) | protein_length=479 | sequence_SO=chromosome | SO=protein_coding_gene | is_pseudo=false	PBANKA_1235600	8	13	9	0	10
GTP-binding nuclear protein RAN/TC4, putative | location=PbANKA_09_v3:1111332-1112130(+) | protein_length=214 | sequence_SO=chromosome | SO=protein_coding_gene | is_pseudo=false	PBANKA_0930300	9	12	8	0	9.66667
hypoxanthine-guanine phosphoribosyltransferase, putative | location=PbANKA_12_v3:398943-400099(-) | protein_length=231 | sequence_SO=chromosome | SO=protein_coding_gene | is_pseudo=false	PBANKA_1210800	10	14	5	0	9.66667
GYF domain-containing protein, putative | location=PbANKA_01_v3:148463-155002(+) | protein_length=2033 | sequence_SO=chromosome | SO=protein_coding_gene | is_pseudo=false	PBANKA_0103300	11	12	5	0	9.33333
alpha tubulin 1 | location=PbANKA_04_v3:663999-666052(-) | protein_length=453 | sequence_SO=chromosome | SO=protein_coding_gene | is_pseudo=false	PBANKA_0417700	13	3	11	0	9
40S ribosomal protein S19, putative | location=PbANKA_05_v3:851991-852951(+) | protein_length=172 | sequence_SO=chromosome | SO=protein_coding_gene | is_pseudo=false	PBANKA_0522800	8	11	8	0	9
eukaryotic translation initiation factor 3 subunit C, putative | location=PbANKA_06_v3:245012-248219(-) | protein_length=925 | sequence_SO=chromosome | SO=protein_coding_gene | is_pseudo=false	PBANKA_0604800	10	11	6	0	9
6-phosphogluconate dehydrogenase, decarboxylating, putative | location=PbANKA_13_v3:765291-766709(+) | protein_length=472 | sequence_SO=chromosome | SO=protein_coding_gene | is_pseudo=false	PBANKA_1318400	10	9	8	0	9
eukaryotic translation initiation factor 3 subunit B, putative | location=PbANKA_12_v3:1258179-1260329(+) | protein_length=716 | sequence_SO=chromosome | SO=protein_coding_gene | is_pseudo=false	PBANKA_1232500	9	11	6	0	8.66667
CUGBP Elav-like family member 2, putative | location=PbANKA_10_v3:1324518-1326041(-) | protein_length=507 | sequence_SO=chromosome | SO=protein_coding_gene | is_pseudo=false	PBANKA_1032700	7	11	7	0	8.33333
BFR1 domain-containing protein, putative | location=PbANKA_11_v3:636950-638728(+) | protein_length=448 | sequence_SO=chromosome | SO=protein_coding_gene | is_pseudo=false	PBANKA_1116800	7	13	5	0	8.33333
DNA/RNA-binding protein Alba 4, putative | location=PbANKA_13_v3:2295446-2296682(-) | protein_length=374 | sequence_SO=chromosome | SO=protein_coding_gene | is_pseudo=false	PBANKA_1360300	9	10	6	0	8.33333
eukaryotic translation initation factor 4 gamma, putative | location=PbANKA_14_v3:472620-476085(+) | protein_length=1013 | sequence_SO=chromosome | SO=protein_coding_gene | is_pseudo=false	PBANKA_1411300	11	8	6	0	8.33333
receptor for activated c kinase, putative | location=PbANKA_07_v3:184777-186319(+) | protein_length=322 | sequence_SO=chromosome | SO=protein_coding_gene | is_pseudo=false	PBANKA_0703900	7	8	9	0	8
asparagine--tRNA ligase, putative | location=PbANKA_03_v3:301862-303589(+) | protein_length=575 | sequence_SO=chromosome | SO=protein_coding_gene | is_pseudo=false	PBANKA_0308600	4	13	6	0	7.66667
T-complex protein 1 subunit eta, putative | location=PbANKA_04_v3:240132-241895(-) | protein_length=539 | sequence_SO=chromosome | SO=protein_coding_gene | is_pseudo=false	PBANKA_0406500	6	12	5	0	7.66667
erythrocyte membrane-associated antigen, putative | location=PbANKA_08_v3:55896-62009(+) | protein_length=2037 | sequence_SO=chromosome | SO=protein_coding_gene | is_pseudo=false	PBANKA_0801200	7	9	7	0	7.66667
protein disulfide-isomerase, putative | location=PbANKA_09_v3:549526-550797(+) | protein_length=423 | sequence_SO=chromosome | SO=protein_coding_gene | is_pseudo=false	PBANKA_0914300	8	11	4	0	7.66667
polyadenylate-binding protein-interacting protein 1, putative | location=PbANKA_09_v3:1431367-1441257(+) | protein_length=3296 | sequence_SO=chromosome | SO=protein_coding_gene | is_pseudo=false	PBANKA_0939600	10	9	4	0	7.66667
Hsc70-interacting protein, putative | location=PbANKA_12_v3:1601845-1603291(+) | protein_length=423 | sequence_SO=chromosome | SO=protein_coding_gene | is_pseudo=false	PBANKA_1242300	9	8	6	0	7.66667
60S ribosomal protein L3, putative | location=PbANKA_05_v3:468739-469899(-) | protein_length=386 | sequence_SO=chromosome | SO=protein_coding_gene | is_pseudo=false	PBANKA_0511900	8	12	2	0	7.33333
high molecular weight rhoptry protein 2 | location=PbANKA_08_v3:1145085-1149997(+) | protein_length=1354 | sequence_SO=chromosome | SO=protein_coding_gene | is_pseudo=false	PBANKA_0830200	4	14	4	0	7.33333
structural maintenance of chromosomes protein 1, putative | location=PbANKA_09_v3:659130-663992(+) | protein_length=1620 | sequence_SO=chromosome | SO=protein_coding_gene | is_pseudo=false	PBANKA_0917500	9	8	5	0	7.33333
RNA-binding protein, putative | location=PbANKA_09_v3:1335344-1339638(-) | protein_length=1279 | sequence_SO=chromosome | SO=protein_coding_gene | is_pseudo=false	PBANKA_0937200	11	9	2	0	7.33333
Hsp70/Hsp90 organizing protein, putative | location=PbANKA_10_v3:486878-488557(-) | protein_length=559 | sequence_SO=chromosome | SO=protein_coding_gene | is_pseudo=false	PBANKA_1010500	7	12	3	0	7.33333
60S ribosomal protein L7-3, putative | location=PbANKA_10_v3:807057-808341(-) | protein_length=284 | sequence_SO=chromosome | SO=protein_coding_gene | is_pseudo=false	PBANKA_1019400	8	9	5	0	7.33333
elongation factor 1-gamma, putative | location=PbANKA_13_v3:1980669-1982131(+) | protein_length=403 | sequence_SO=chromosome | SO=protein_coding_gene | is_pseudo=false	PBANKA_1352000	4	15	3	0	7.33333
60S ribosomal protein L18, putative | location=PbANKA_13_v3:2057616-2058441(-) | protein_length=184 | sequence_SO=chromosome | SO=protein_coding_gene | is_pseudo=false	PBANKA_1354400	7	11	4	0	7.33333
60S ribosomal protein L13-2, putative | location=PbANKA_14_v3:910790-911537(-) | protein_length=215 | sequence_SO=chromosome | SO=protein_coding_gene | is_pseudo=false	PBANKA_1423500	8	12	2	0	7.33333
translation initiation factor IF-2, putative | location=PbANKA_01_v3:233100-235901(+) | protein_length=933 | sequence_SO=chromosome | SO=protein_coding_gene | is_pseudo=false	PBANKA_0105600	4	11	6	0	7
leucine--tRNA ligase, putative | location=PbANKA_11_v3:799609-803358(+) | protein_length=1249 | sequence_SO=chromosome | SO=protein_coding_gene | is_pseudo=false	PBANKA_1121700	9	6	6	0	7
RuvB-like helicase 3, putative | location=PbANKA_11_v3:1444288-1445715(-) | protein_length=475 | sequence_SO=chromosome | SO=protein_coding_gene | is_pseudo=false	PBANKA_1138200	10	5	6	0	7
60S ribosomal protein L13, putative | location=PbANKA_12_v3:121918-122884(-) | protein_length=202 | sequence_SO=chromosome | SO=protein_coding_gene | is_pseudo=false	PBANKA_1202400	9	10	2	0	7
lysine--tRNA ligase, putative | location=PbANKA_13_v3:2395548-2397626(-) | protein_length=578 | sequence_SO=chromosome | SO=protein_coding_gene | is_pseudo=false	PBANKA_1362900	3	13	5	0	7
eukaryotic translation initiation factor 4E, putative | location=PbANKA_04_v3:457776-458459(-) | protein_length=227 | sequence_SO=chromosome | SO=protein_coding_gene | is_pseudo=false	PBANKA_0412800	7	7	6	0	6.66667
40S ribosomal protein S11, putative | location=PbANKA_08_v3:367522-368685(-) | protein_length=161 | sequence_SO=chromosome | SO=protein_coding_gene | is_pseudo=false	PBANKA_0807600	6	8	6	0	6.66667
exportin-7, putative | location=PbANKA_08_v3:505117-509696(-) | protein_length=1160 | sequence_SO=chromosome | SO=protein_coding_gene | is_pseudo=false	PBANKA_0811300	5	10	5	0	6.66667
ubiquitin-like protein, putative | location=PbANKA_08_v3:896215-900850(+) | protein_length=1384 | sequence_SO=chromosome | SO=protein_coding_gene | is_pseudo=false	PBANKA_0823000	9	7	4	0	6.66667
40S ribosomal protein S5, putative | location=PbANKA_13_v3:492684-494081(+) | protein_length=271 | sequence_SO=chromosome | SO=protein_coding_gene | is_pseudo=false	PBANKA_1310800	6	8	6	0	6.66667
DNA/RNA-binding protein Alba 1, putative | location=PbANKA_14_v3:905727-906455(-) | protein_length=242 | sequence_SO=chromosome | SO=protein_coding_gene | is_pseudo=false	PBANKA_1423300	8	7	5	0	6.66667
nucleosome assembly protein, putative | location=PbANKA_06_v3:172167-173845(-) | protein_length=345 | sequence_SO=chromosome | SO=protein_coding_gene | is_pseudo=false	PBANKA_0602700	7	8	4	0	6.33333
calcium-dependent protein kinase 4 | location=PbANKA_06_v3:632420-634181(+) | protein_length=528 | sequence_SO=chromosome | SO=protein_coding_gene | is_pseudo=false	PBANKA_0615200	8	5	6	0	6.33333
armadillo repeat protein PF16 | location=PbANKA_09_v3:655120-656909(-) | protein_length=509 | sequence_SO=chromosome | SO=protein_coding_gene | is_pseudo=false	PBANKA_0917400	9	4	6	0	6.33333
dynein intermediate chain, putative | location=PbANKA_10_v3:776436-778214(+) | protein_length=592 | sequence_SO=chromosome | SO=protein_coding_gene | is_pseudo=false	PBANKA_1018300	10	2	7	0	6.33333
60S ribosomal protein L5, putative | location=PbANKA_10_v3:810030-811652(+) | protein_length=293 | sequence_SO=chromosome | SO=protein_coding_gene | is_pseudo=false	PBANKA_1019500	5	9	5	0	6.33333
triosephosphate isomerase, putative | location=PbANKA_13_v3:211752-212896(+) | protein_length=248 | sequence_SO=chromosome | SO=protein_coding_gene | is_pseudo=false	PBANKA_1303800	6	8	5	0	6.33333
asparagine synthetase [glutamine-hydrolyzing] | location=PbANKA_04_v3:277672-280203(+) | protein_length=581 | sequence_SO=chromosome | SO=protein_coding_gene | is_pseudo=false	PBANKA_0407600	7	8	3	0	6
structural maintenance of chromosomes protein 3, putative | location=PbANKA_07_v3:585977-591864(-) | protein_length=1175 | sequence_SO=chromosome | SO=protein_coding_gene | is_pseudo=false	PBANKA_0716000	7	5	6	0	6
eukaryotic translation initiation factor 2 subunit gamma, putative | location=PbANKA_10_v3:1287545-1288942(-) | protein_length=465 | sequence_SO=chromosome | SO=protein_coding_gene | is_pseudo=false	PBANKA_1031900	4	10	4	0	6
conserved protein, unknown function | location=PbANKA_11_v3:1607797-1610263(+) | protein_length=602 | sequence_SO=chromosome | SO=protein_coding_gene | is_pseudo=false	PBANKA_1142800	8	8	2	0	6
60S ribosomal protein L27, putative | location=PbANKA_13_v3:979146-980299(-) | protein_length=146 | sequence_SO=chromosome | SO=protein_coding_gene | is_pseudo=false	PBANKA_1324400	8	6	4	0	6
40S ribosomal protein S3, putative | location=PbANKA_13_v3:1185082-1186355(+) | protein_length=222 | sequence_SO=chromosome | SO=protein_coding_gene | is_pseudo=false	PBANKA_1329300	6	7	5	0	6
40S ribosomal protein S16, putative | location=PbANKA_14_v3:913169-914008(+) | protein_length=144 | sequence_SO=chromosome | SO=protein_coding_gene | is_pseudo=false	PBANKA_1423600	7	5	6	0	6
zinc finger protein, putative | location=PbANKA_01_v3:47559-51707(-) | protein_length=1382 | sequence_SO=chromosome | SO=protein_coding_gene | is_pseudo=false	PBANKA_0100800	7	6	4	0	5.66667
eukaryotic translation initiation factor 3 subunit I, putative | location=PbANKA_06_v3:611263-612498(-) | protein_length=327 | sequence_SO=chromosome | SO=protein_coding_gene | is_pseudo=false	PBANKA_0614500	4	7	6	0	5.66667
V-type proton ATPase subunit B, putative | location=PbANKA_10_v3:226677-228317(-) | protein_length=494 | sequence_SO=chromosome | SO=protein_coding_gene | is_pseudo=false	PBANKA_1003800	3	10	4	0	5.66667
coatomer subunit beta, putative | location=PbANKA_10_v3:654009-657996(-) | protein_length=1256 | sequence_SO=chromosome | SO=protein_coding_gene | is_pseudo=false	PBANKA_1014900	2	11	4	0	5.66667
60S ribosomal protein L10, putative | location=PbANKA_10_v3:1159709-1160368(-) | protein_length=219 | sequence_SO=chromosome | SO=protein_coding_gene | is_pseudo=false	PBANKA_1028400	7	7	3	0	5.66667
actin II | location=PbANKA_10_v3:1213170-1214433(-) | protein_length=376 | sequence_SO=chromosome | SO=protein_coding_gene | is_pseudo=false	PBANKA_1030100	9	2	6	0	5.66667
40S ribosomal protein S8e, putative | location=PbANKA_10_v3:1382338-1383324(-) | protein_length=218 | sequence_SO=chromosome | SO=protein_coding_gene | is_pseudo=false	PBANKA_1033900	6	7	4	0	5.66667
centrin-2, putative | location=PbANKA_13_v3:481788-482534(-) | protein_length=168 | sequence_SO=chromosome | SO=protein_coding_gene | is_pseudo=false	PBANKA_1310400	7	4	6	0	5.66667
60S ribosomal protein L23, putative | location=PbANKA_13_v3:1823997-1824898(+) | protein_length=139 | sequence_SO=chromosome | SO=protein_coding_gene | is_pseudo=false	PBANKA_1346700	6	7	4	0	5.66667
V-type proton ATPase catalytic subunit A, putative | location=PbANKA_14_v3:441076-442911(+) | protein_length=611 | sequence_SO=chromosome | SO=protein_coding_gene | is_pseudo=false	PBANKA_1410400	2	9	6	0	5.66667
calcyclin binding protein, putative | location=PbANKA_14_v3:2024480-2025160(-) | protein_length=226 | sequence_SO=chromosome | SO=protein_coding_gene | is_pseudo=false	PBANKA_1452600	5	8	4	0	5.66667
40S ribosomal protein S17, putative | location=PbANKA_14_v3:2163552-2164337(+) | protein_length=137 | sequence_SO=chromosome | SO=protein_coding_gene | is_pseudo=false	PBANKA_1456100	7	6	4	0	5.66667
kinesin-13, putative | location=PbANKA_14_v3:2234208-2237556(+) | protein_length=1025 | sequence_SO=chromosome | SO=protein_coding_gene | is_pseudo=false	PBANKA_1458300	10	3	4	0	5.66667
coatomer alpha subunit, putative | location=PbANKA_01_v3:224533-229071(+) | protein_length=1383 | sequence_SO=chromosome | SO=protein_coding_gene | is_pseudo=false	PBANKA_0105400	5	8	3	0	5.33333
ornithine aminotransferase, putative | location=PbANKA_01_v3:294827-296071(+) | protein_length=414 | sequence_SO=chromosome | SO=protein_coding_gene | is_pseudo=false	PBANKA_0107400	3	11	2	0	5.33333
40S ribosomal protein S15A, putative | location=PbANKA_04_v3:520129-520638(+) | protein_length=130 | sequence_SO=chromosome | SO=protein_coding_gene | is_pseudo=false	PBANKA_0414600	4	6	6	0	5.33333
high molecular weight rhoptry protein 3, putative | location=PbANKA_04_v3:574017-577578(+) | protein_length=908 | sequence_SO=chromosome | SO=protein_coding_gene | is_pseudo=false	PBANKA_0416000	5	8	3	0	5.33333
DNA replication licensing factor MCM2, putative | location=PbANKA_10_v3:998709-1001816(-) | protein_length=971 | sequence_SO=chromosome | SO=protein_coding_gene | is_pseudo=false	PBANKA_1024900	6	3	7	0	5.33333
DNA/RNA-binding protein Alba 3, putative | location=PbANKA_12_v3:192634-193274(-) | protein_length=107 | sequence_SO=chromosome | SO=protein_coding_gene | is_pseudo=false	PBANKA_1204400	5	8	3	0	5.33333
60S ribosomal protein L6, putative | location=PbANKA_13_v3:1507556-1508688(-) | protein_length=190 | sequence_SO=chromosome | SO=protein_coding_gene | is_pseudo=false	PBANKA_1338300	5	6	5	0	5.33333
60S ribosomal protein L6, putative | location=PbANKA_13_v3:1977083-1977778(-) | protein_length=231 | sequence_SO=chromosome | SO=protein_coding_gene | is_pseudo=false	PBANKA_1351900	6	7	3	0	5.33333
clathrin heavy chain, putative | location=PbANKA_14_v3:1303281-1309241(+) | protein_length=1986 | sequence_SO=chromosome | SO=protein_coding_gene | is_pseudo=false	PBANKA_1434700	5	4	7	0	5.33333
protein disulfide-isomerase, putative | location=PbANKA_07_v3:143845-145402(+) | protein_length=482 | sequence_SO=chromosome | SO=protein_coding_gene | is_pseudo=false	PBANKA_0702800	4	6	5	0	5
60S ribosomal protein L15, putative | location=PbANKA_07_v3:641432-642319(-) | protein_length=205 | sequence_SO=chromosome | SO=protein_coding_gene | is_pseudo=false	PBANKA_0717800	5	6	4	0	5
eukaryotic translation initiation factor 3 subunit M, putative | location=PbANKA_07_v3:744771-746075(+) | protein_length=434 | sequence_SO=chromosome | SO=protein_coding_gene | is_pseudo=false	PBANKA_0720300	4	4	7	0	5
60S acidic ribosomal protein P0, putative | location=PbANKA_09_v3:676248-677195(-) | protein_length=315 | sequence_SO=chromosome | SO=protein_coding_gene | is_pseudo=false	PBANKA_0918000	4	7	4	0	5
40S ribosomal protein S4, putative | location=PbANKA_09_v3:1499958-1501019(+) | protein_length=261 | sequence_SO=chromosome | SO=protein_coding_gene | is_pseudo=false	PBANKA_0941500	7	4	4	0	5
G-strand-binding protein 2 | location=PbANKA_12_v3:206080-207362(+) | protein_length=233 | sequence_SO=chromosome | SO=protein_coding_gene | is_pseudo=false	PBANKA_1205000	6	6	3	0	5
40S ribosomal protein S6, putative | location=PbANKA_13_v3:2075849-2076781(-) | protein_length=310 | sequence_SO=chromosome | SO=protein_coding_gene | is_pseudo=false	PBANKA_1355100	7	6	2	0	5
RuvB-like helicase 1, putative | location=PbANKA_14_v3:1064943-1067063(+) | protein_length=507 | sequence_SO=chromosome | SO=protein_coding_gene | is_pseudo=false	PBANKA_1427700	6	2	7	0	5
60S ribosomal protein L7, putative | location=PbANKA_04_v3:196983-198204(-) | protein_length=257 | sequence_SO=chromosome | SO=protein_coding_gene | is_pseudo=false	PBANKA_0405500	6	4	4	0	4.66667
nucleosome assembly protein | location=PbANKA_08_v3:794165-795597(-) | protein_length=267 | sequence_SO=chromosome | SO=protein_coding_gene | is_pseudo=false	PBANKA_0819900	7	5	2	0	4.66667
zinc finger protein, putative | location=PbANKA_08_v3:1086981-1091262(+) | protein_length=1233 | sequence_SO=chromosome | SO=protein_coding_gene | is_pseudo=false	PBANKA_0828000	8	4	2	0	4.66667
casein kinase 1, putative | location=PbANKA_09_v3:454542-456457(+) | protein_length=323 | sequence_SO=chromosome | SO=protein_coding_gene | is_pseudo=false	PBANKA_0912100	5	4	5	0	4.66667
60S ribosomal protein L14, putative | location=PbANKA_10_v3:600258-601122(-) | protein_length=156 | sequence_SO=chromosome | SO=protein_coding_gene | is_pseudo=false	PBANKA_1013100	4	6	4	0	4.66667
peptidyl-prolyl cis-trans isomerase, putative | location=PbANKA_12_v3:622027-622539(+) | protein_length=170 | sequence_SO=chromosome | SO=protein_coding_gene | is_pseudo=false	PBANKA_1216500	4	8	2	0	4.66667
serine hydroxymethyltransferase, putative | location=PbANKA_14_v3:1941751-1943388(+) | protein_length=442 | sequence_SO=chromosome | SO=protein_coding_gene | is_pseudo=false	PBANKA_1450200	6	3	5	0	4.66667
conserved Plasmodium protein, unknown function | location=PbANKA_02_v3:173254-178908(-) | protein_length=1884 | sequence_SO=chromosome | SO=protein_coding_gene | is_pseudo=false	PBANKA_0205200	9	2	2	0	4.33333
replication protein A1, small fragment | location=PbANKA_04_v3:620983-622728(-) | protein_length=486 | sequence_SO=chromosome | SO=protein_coding_gene | is_pseudo=false	PBANKA_0416600	7	2	4	0	4.33333
40S ribosomal protein S5, putative | location=PbANKA_06_v3:790239-791013(-) | protein_length=194 | sequence_SO=chromosome | SO=protein_coding_gene | is_pseudo=false	PBANKA_0619100	5	3	5	0	4.33333
histone H4, putative | location=PbANKA_09_v3:1513619-1513930(+) | protein_length=103 | sequence_SO=chromosome | SO=protein_coding_gene | is_pseudo=false	PBANKA_0941900	6	3	4	0	4.33333
60S ribosomal protein L21, putative | location=PbANKA_10_v3:785032-785517(+) | protein_length=161 | sequence_SO=chromosome | SO=protein_coding_gene | is_pseudo=false	PBANKA_1018600	7	4	2	0	4.33333
transportin, putative | location=PbANKA_11_v3:966147-969647(+) | protein_length=1166 | sequence_SO=chromosome | SO=protein_coding_gene | is_pseudo=false	PBANKA_1126400	4	3	6	0	4.33333
60S ribosomal protein L12, putative | location=PbANKA_12_v3:1233943-1234732(-) | protein_length=165 | sequence_SO=chromosome | SO=protein_coding_gene | is_pseudo=false	PBANKA_1231800	5	4	4	0	4.33333
thioredoxin peroxidase 1 | location=PbANKA_13_v3:168768-169355(+) | protein_length=195 | sequence_SO=chromosome | SO=protein_coding_gene | is_pseudo=false	PBANKA_1302800	6	5	2	0	4.33333
haloacid dehalogenase-like hydrolase, putative | location=PbANKA_14_v3:1554212-1555078(+) | protein_length=288 | sequence_SO=chromosome | SO=protein_coding_gene | is_pseudo=false	PBANKA_1441100	3	7	3	0	4.33333
heat shock protein DNAJ homologue Pfj4, putative | location=PbANKA_06_v3:448184-449389(+) | protein_length=245 | sequence_SO=chromosome | SO=protein_coding_gene | is_pseudo=false	PBANKA_0609900	7	2	3	0	4
eukaryotic peptide chain release factor GTP-binding subunit, putative | location=PbANKA_09_v3:893315-895125(-) | protein_length=532 | sequence_SO=chromosome | SO=protein_coding_gene | is_pseudo=false	PBANKA_0924900	3	7	2	0	4
60S acidic ribosomal protein P1, putative | location=PbANKA_09_v3:1584126-1584783(+) | protein_length=119 | sequence_SO=chromosome | SO=protein_coding_gene | is_pseudo=false	PBANKA_0943600	2	7	3	0	4
tRNA import protein tRIP | location=PbANKA_13_v3:297567-299061(-) | protein_length=403 | sequence_SO=chromosome | SO=protein_coding_gene | is_pseudo=false	PBANKA_1306200	3	5	4	0	4
40S ribosomal protein S19, putative | location=PbANKA_14_v3:653704-654794(+) | protein_length=145 | sequence_SO=chromosome | SO=protein_coding_gene | is_pseudo=false	PBANKA_1416300	5	5	2	0	4
karyopherin alpha, putative | location=PbANKA_14_v3:960267-961904(+) | protein_length=545 | sequence_SO=chromosome | SO=protein_coding_gene | is_pseudo=false	PBANKA_1425100	5	4	3	0	4
clustered-asparagine-rich protein, putative | location=PbANKA_14_v3:1963137-1964330(-) | protein_length=397 | sequence_SO=chromosome | SO=protein_coding_gene | is_pseudo=false	PBANKA_1450700	4	6	2	0	4
chromatin assembly factor 1 subunit C, putative | location=PbANKA_02_v3:115741-117081(+) | protein_length=446 | sequence_SO=chromosome | SO=protein_coding_gene | is_pseudo=false	PBANKA_0203000	4	3	4	0	3.66667
60S acidic ribosomal protein P2, putative | location=PbANKA_04_v3:282316-282651(+) | protein_length=111 | sequence_SO=chromosome | SO=protein_coding_gene | is_pseudo=false	PBANKA_0407700	2	6	3	0	3.66667
ADP-ribosylation factor 1, putative | location=PbANKA_05_v3:198487-199559(-) | protein_length=181 | sequence_SO=chromosome | SO=protein_coding_gene | is_pseudo=false	PBANKA_0505100	3	5	3	0	3.66667
ADP,ATP carrier protein 1, putative | location=PbANKA_05_v3:731281-732186(-) | protein_length=301 | sequence_SO=chromosome | SO=protein_coding_gene | is_pseudo=false	PBANKA_0520200	3	3	5	0	3.66667
eukaryotic translation initiation factor 3 subunit G, putative | location=PbANKA_07_v3:567744-569834(+) | protein_length=269 | sequence_SO=chromosome | SO=protein_coding_gene | is_pseudo=false	PBANKA_0715200	4	5	2	0	3.66667
ribosomal protein L27a, putative | location=PbANKA_11_v3:659905-660520(+) | protein_length=148 | sequence_SO=chromosome | SO=protein_coding_gene | is_pseudo=false	PBANKA_1117500	5	4	2	0	3.66667
60S ribosomal protein L2, putative | location=PbANKA_12_v3:1231477-1232411(-) | protein_length=260 | sequence_SO=chromosome | SO=protein_coding_gene | is_pseudo=false	PBANKA_1231700	4	4	3	0	3.66667
microgamete surface protein MiGS, putative | location=PbANKA_14_v3:1897825-1900136(-) | protein_length=577 | sequence_SO=chromosome | SO=protein_coding_gene | is_pseudo=false	PBANKA_1449000	4	3	4	0	3.66667
peptidyl-prolyl cis-trans isomerase FKBP35, putative | location=PbANKA_14_v3:2297769-2298689(-) | protein_length=306 | sequence_SO=chromosome | SO=protein_coding_gene | is_pseudo=false	PBANKA_1460400	5	4	2	0	3.66667
conserved protein, unknown function | location=PbANKA_03_v3:42182-43084(-) | protein_length=91 | sequence_SO=chromosome | SO=protein_coding_gene | is_pseudo=false	PBANKA_0301300	4	3	3	0	3.33333
60S ribosomal protein L30e, putative | location=PbANKA_05_v3:146219-146762(+) | protein_length=108 | sequence_SO=chromosome | SO=protein_coding_gene | is_pseudo=false	PBANKA_0503600	4	3	3	0	3.33333
tetratricopeptide repeat protein, putative | location=PbANKA_06_v3:223498-225431(-) | protein_length=330 | sequence_SO=chromosome | SO=protein_coding_gene | is_pseudo=false	PBANKA_0604300	3	5	2	0	3.33333
DnaJ protein, putative | location=PbANKA_07_v3:289951-291891(-) | protein_length=646 | sequence_SO=chromosome | SO=protein_coding_gene | is_pseudo=false	PBANKA_0706800	3	5	2	0	3.33333
40S ribosomal protein S18, putative | location=PbANKA_09_v3:808973-809654(+) | protein_length=156 | sequence_SO=chromosome | SO=protein_coding_gene | is_pseudo=false	PBANKA_0922100	4	3	3	0	3.33333
60S ribosomal protein L36, putative | location=PbANKA_09_v3:1354670-1355459(-) | protein_length=113 | sequence_SO=chromosome | SO=protein_coding_gene | is_pseudo=false	PBANKA_0937700	4	4	2	0	3.33333
RuvB-like helicase 2, putative | location=PbANKA_09_v3:1482821-1484248(+) | protein_length=475 | sequence_SO=chromosome | SO=protein_coding_gene | is_pseudo=false	PBANKA_0940900	3	3	4	0	3.33333
protein DJ-1, putative | location=PbANKA_11_v3:959676-960791(-) | protein_length=189 | sequence_SO=chromosome | SO=protein_coding_gene | is_pseudo=false	PBANKA_1126200	4	4	2	0	3.33333
60S ribosomal protein L19, putative | location=PbANKA_12_v3:1136286-1137332(-) | protein_length=180 | sequence_SO=chromosome | SO=protein_coding_gene | is_pseudo=false	PBANKA_1229200	4	4	2	0	3.33333
40S ribosomal protein S9, putative | location=PbANKA_12_v3:1336256-1337356(+) | protein_length=189 | sequence_SO=chromosome | SO=protein_coding_gene | is_pseudo=false	PBANKA_1234800	3	4	3	0	3.33333
eukaryotic translation initiation factor 3 subunit E, putative | location=PbANKA_12_v3:1618656-1620411(-) | protein_length=527 | sequence_SO=chromosome | SO=protein_coding_gene | is_pseudo=false	PBANKA_1242800	3	4	3	0	3.33333
60S ribosomal protein L18-2, putative | location=PbANKA_13_v3:2060347-2061576(+) | protein_length=187 | sequence_SO=chromosome | SO=protein_coding_gene | is_pseudo=false	PBANKA_1354500	4	4	2	0	3.33333
DNA replication licensing factor MCM4, putative | location=PbANKA_14_v3:625628-628462(+) | protein_length=944 | sequence_SO=chromosome | SO=protein_coding_gene | is_pseudo=false	PBANKA_1415600	5	2	3	0	3.33333
rab specific GDP dissociation inhibitor, putative | location=PbANKA_14_v3:2165350-2167335(-) | protein_length=454 | sequence_SO=chromosome | SO=protein_coding_gene | is_pseudo=false	PBANKA_1456200	3	5	2	0	3.33333
calcium-transporting ATPase, putative | location=PbANKA_02_v3:241695-245253(+) | protein_length=1120 | sequence_SO=chromosome | SO=protein_coding_gene | is_pseudo=false	PBANKA_0207000	2	5	2	0	3
protein SIS1, putative | location=PbANKA_03_v3:350597-352153(+) | protein_length=334 | sequence_SO=chromosome | SO=protein_coding_gene | is_pseudo=false	PBANKA_0310000	3	4	2	0	3
DNA replication licensing factor MCM7, putative | location=PbANKA_08_v3:172519-175002(-) | protein_length=827 | sequence_SO=chromosome | SO=protein_coding_gene | is_pseudo=false	PBANKA_0803100	4	2	3	0	3
membrane associated histidine-rich protein 1a | location=PbANKA_11_v3:1714536-1715328(+) | protein_length=179 | sequence_SO=chromosome | SO=protein_coding_gene | is_pseudo=false	PBANKA_1145800	3	4	2	0	3
cytoadherence linked asexual protein, putative | location=PbANKA_14_v3:75956-80552(-) | protein_length=1296 | sequence_SO=chromosome | SO=protein_coding_gene | is_pseudo=false	PBANKA_1400600	2	5	2	0	3
flagellar outer arm dynein-associated protein, putative | location=PbANKA_05_v3:172045-172736(-) | protein_length=101 | sequence_SO=chromosome | SO=protein_coding_gene | is_pseudo=false	PBANKA_0504300	3	2	3	0	2.66667
40S ribosomal protein S25, putative | location=PbANKA_10_v3:891797-892591(+) | protein_length=105 | sequence_SO=chromosome | SO=protein_coding_gene | is_pseudo=false	PBANKA_1022000	2	4	2	0	2.66667
conserved protein, unknown function | location=PbANKA_11_v3:307850-309718(+) | protein_length=390 | sequence_SO=chromosome | SO=protein_coding_gene | is_pseudo=false	PBANKA_1108000	4	2	2	0	2.66667
eukaryotic translation initiation factor 2 subunit beta, putative | location=PbANKA_12_v3:349124-349889(-) | protein_length=224 | sequence_SO=chromosome | SO=protein_coding_gene | is_pseudo=false	PBANKA_1209000	3	3	2	0	2.66667
60S ribosomal protein L34, putative | location=PbANKA_12_v3:819383-820188(-) | protein_length=164 | sequence_SO=chromosome | SO=protein_coding_gene | is_pseudo=false	PBANKA_1221200	3	3	2	0	2.66667
gamete egress and sporozoite traversal protein | location=PbANKA_13_v3:547285-548389(-) | protein_length=249 | sequence_SO=chromosome | SO=protein_coding_gene | is_pseudo=false	PBANKA_1312700	2	2	4	0	2.66667
40S ribosomal protein S7, putative | location=PbANKA_14_v3:108464-109231(-) | protein_length=194 | sequence_SO=chromosome | SO=protein_coding_gene | is_pseudo=false	PBANKA_1401300	2	4	2	0	2.66667
macrophage migration inhibitory factor | location=PbANKA_14_v3:1693176-1693674(+) | protein_length=116 | sequence_SO=chromosome | SO=protein_coding_gene | is_pseudo=false	PBANKA_1444000	2	4	2	0	2.66667
40S ribosomal protein S24, putative | location=PbANKA_12_v3:1309151-1309654(-) | protein_length=133 | sequence_SO=chromosome | SO=protein_coding_gene | is_pseudo=false	PBANKA_1234200	3	2	2	0	2.33333
40S ribosomal protein S27, putative | location=PbANKA_14_v3:316433-316872(+) | protein_length=82 | sequence_SO=chromosome | SO=protein_coding_gene | is_pseudo=false	PBANKA_1406800	2	3	2	0	2.33333
60S ribosomal protein L24, putative | location=PbANKA_14_v3:358003-359152(+) | protein_length=163 | sequence_SO=chromosome | SO=protein_coding_gene | is_pseudo=false	PBANKA_1407600	3	2	2	0	2.33333
