# Supplementary material for: Divergent Plasmodium kinases drive MTOC, kinetochore and axoneme organisation in male gametogenesis
Source: Life Sci Alliance. 2025 Mar 24;8(6):e202403056. doi: 10.26508/lsa.202403056 (PMC11933671; doi:10.26508/lsa.202403056)
Supplement: Supplementary file 5 [file LSA-2024-03056_TableS4.xls]

## Sheet: Sheet1
Table S4: Interacting partners of MAP2-GFP from lysates of gametocytes activated for 6 min
Identifier	Accession Number	MAP2-GFP 1	MAP2-GFP 2	MAP2-GFP 3	WT	Average
dynein heavy chain, putative	PBANKA_0416100	26	53	75	0	51.3333
dynein heavy chain, putative	PBANKA_0925400	23	47	57	0	42.3333
dynein heavy chain, putative	PBANKA_0507300	27	39	46	0	37.3333
mitogen-activated protein kinase 2	PBANKA_0933700	28	25	32	0	28.3333
DNA replication licensing factor MCM4, putative	PBANKA_1415600	22	27	33	0	27.3333
osmiophilic body protein G377	PBANKA_1463000	4	36	33	0	24.3333
DNA polymerase epsilon catalytic subunit A, putative	PBANKA_1129100	8	26	37	0	23.6667
DNA replication licensing factor MCM7, putative	PBANKA_0803100	18	26	21	0	21.6667
DNA replication licensing factor MCM3, putative	PBANKA_1241800	14	26	24	0	21.3333
FACT complex subunit SPT16	PBANKA_1232200	16	21	25	0	20.6667
replication factor C subunit 1, putative	PBANKA_0316000	14	20	22	0	18.6667
lactate dehydrogenase, putative	PBANKA_1340400	18	19	19	0	18.6667
DNA replication licensing factor MCM5, putative	PBANKA_0610200	15	17	21	0	17.6667
structural maintenance of chromosomes protein 4	PBANKA_1108700	10	22	21	0	17.6667
DNA replication licensing factor MCM6, putative	PBANKA_1131600	15	19	17	0	17
ribonucleoside-diphosphate reductase large subunit, putative	PBANKA_0611600	13	16	20	0	16.3333
DNA mismatch repair protein MSH6, putative	PBANKA_1105100	10	20	19	0	16.3333
replication protein A1, small fragment	PBANKA_0416600	10	15	19	0	14.6667
DNA topoisomerase 2, putative	PBANKA_1011400	10	15	18	0	14.3333
kinesin-8B	PBANKA_0202700	7	13	22	0	14
DNA polymerase alpha catalytic subunit A, putative	PBANKA_0613200	12	18	12	0	14
dynein beta chain, putative	PBANKA_1329200	2	11	29	0	14
protein phosphatase PPM11, putative	PBANKA_0607400	7	14	18	0	13
tetratricopeptide repeat protein, putative	PBANKA_0604300	14	11	12	0	12.3333
meiosis-specific nuclear structural protein 1, putative	PBANKA_1409600	9	12	16	0	12.3333
DNA mismatch repair protein MSH2	PBANKA_0804300	7	17	12	0	12
conserved Plasmodium protein, unknown function	PBANKA_1320100	6	11	17	0	11.3333
structural maintenance of chromosomes protein 2	PBANKA_1416900	4	13	17	0	11.3333
nucleoside diphosphate kinase, putative	PBANKA_0104400	3	14	15	0	10.6667
dynein heavy chain, putative	PBANKA_0601200	2	6	24	0	10.6667
chromatin assembly factor 1 subunit C, putative	PBANKA_0203000	11	10	9	0	10
calcium-dependent protein kinase 4	PBANKA_0615200	8	13	9	0	10
ISWI chromatin-remodeling complex ATPase, putative	PBANKA_1123500	5	9	16	0	10
FACT complex subunit SSRP1, putative	PBANKA_1305300	7	11	12	0	10
replication factor C subunit 4, putative	PBANKA_1455100	9	7	14	0	10
replication factor C subunit 2, putative	PBANKA_0314700	5	12	12	0	9.66667
dynein intermediate chain, putative	PBANKA_1018300	8	11	8	0	9
cell division control protein 6, putative	PBANKA_1102900	3	11	13	0	9
DNA ligase I, putative	PBANKA_1402600	7	12	8	0	9
actin II	PBANKA_1030100	8	9	9	0	8.66667
secreted ookinete protein	PBANKA_1113400	3	15	8	0	8.66667
conserved Plasmodium protein, unknown function	PBANKA_0801500	5	8	12	0	8.33333
armadillo repeat protein PF16	PBANKA_0917400	8	7	10	0	8.33333
leucine--tRNA ligase, putative	PBANKA_1121700	6	7	12	0	8.33333
replication factor C subunit 3, putative	PBANKA_1326800	6	8	11	0	8.33333
kinesin-15, putative	PBANKA_1458800	3	7	15	0	8.33333
origin recognition complex subunit 2, putative	PBANKA_0803000	3	10	11	0	8
RuvB-like helicase 3, putative	PBANKA_1138200	5	7	12	0	8
structural maintenance of chromosomes protein 1, putative	PBANKA_0917500	3	8	12	0	7.66667
triosephosphate isomerase, putative	PBANKA_1303800	11	5	7	0	7.66667
60S ribosomal protein L13-2, putative	PBANKA_1423500	9	8	6	0	7.66667
DNA polymerase delta catalytic subunit, putative	PBANKA_0501300	4	8	10	0	7.33333
conserved protein, unknown function	PBANKA_1417900	5	10	7	0	7.33333
40S ribosomal protein S11, putative	PBANKA_0807600	9	6	6	0	7
conserved protein, unknown function	PBANKA_0818500	5	6	10	0	7
TOG domain-containing protein, putative	PBANKA_1337500	3	9	9	0	7
CDT1-like protein, putative	PBANKA_1356300	3	6	12	0	7
FANCJ-like helicase, putative	PBANKA_1034100	3	7	10	0	6.66667
40S ribosomal protein S5, putative	PBANKA_1310800	5	7	8	0	6.66667
60S ribosomal protein L18, putative	PBANKA_1354400	7	8	5	0	6.66667
serine hydroxymethyltransferase, putative	PBANKA_1450200	7	7	6	0	6.66667
origin recognition complex subunit 5, putative	PBANKA_0312500	3	7	9	0	6.33333
replication factor C subunit 5, putative	PBANKA_0936500	6	7	6	0	6.33333
gamete egress protein GEP	PBANKA_1115200	4	7	7	0	6
conserved Plasmodium protein, unknown function	PBANKA_1358300	3	4	11	0	6
ornithine aminotransferase, putative	PBANKA_0107400	8	5	4	0	5.66667
asparagine synthetase [glutamine-hydrolyzing]	PBANKA_0407600	6	3	8	0	5.66667
60S ribosomal protein L15, putative	PBANKA_0717800	6	5	6	0	5.66667
60S acidic ribosomal protein P0, putative	PBANKA_0918000	7	4	6	0	5.66667
chromatin assembly factor 1 subunit B, putative	PBANKA_1344300	2	7	8	0	5.66667
kinesin-13, putative	PBANKA_1458300	4	5	8	0	5.66667
calcium-transporting ATPase, putative	PBANKA_0207000	5	7	4	0	5.33333
ORC3 domain-containing protein, putative	PBANKA_0513900	3	6	7	0	5.33333
secreted ookinete protein, putative	PBANKA_0619200	4	7	5	0	5.33333
DNA polymerase alpha subunit B, putative	PBANKA_1326900	3	6	7	0	5.33333
RuvB-like helicase 1, putative	PBANKA_1427700	4	6	6	0	5.33333
P-loop containing nucleoside triphosphate hydrolase, putative	PBANKA_0202500	2	5	8	0	5
conserved Plasmodium protein, unknown function	PBANKA_0719700	4	5	6	0	5
dynein intermediate chain, putative	PBANKA_0822900	2	5	8	0	5
ubiquitin-like protein, putative	PBANKA_0823000	3	6	6	0	5
WD repeat-containing protein, putative	PBANKA_0942400	4	7	4	0	5
60S ribosomal protein L21, putative	PBANKA_1018600	3	4	8	0	5
conserved Plasmodium protein, unknown function	PBANKA_1343200	3	3	9	0	5
V-type proton ATPase catalytic subunit A, putative	PBANKA_1410400	7	5	3	0	5
microgamete surface protein MiGS, putative	PBANKA_1449000	6	6	3	0	5
ATP synthase subunit beta, mitochondrial	PBANKA_1450300	6	6	3	0	5
structural maintenance of chromosomes protein 3, putative	PBANKA_0716000	2	6	6	0	4.66667
radial spoke head protein, putative	PBANKA_0942300	3	5	6	0	4.66667
protein DJ-1, putative	PBANKA_1126200	5	5	4	0	4.66667
GMP synthase [glutamine-hydrolyzing], putative	PBANKA_1211000	5	5	4	0	4.66667
condensin-2 complex subunit G2, putative	PBANKA_1312000	2	3	9	0	4.66667
60S ribosomal protein L23, putative	PBANKA_1346700	5	5	4	0	4.66667
40S ribosomal protein S6, putative	PBANKA_1355100	4	3	7	0	4.66667
conserved Plasmodium protein, unknown function	PBANKA_0102700	2	5	6	0	4.33333
P-loop containing nucleoside triphosphate hydrolase, putative	PBANKA_0404300	3	8	2	0	4.33333
importin alpha re-exporter, putative	PBANKA_0833600	4	3	6	0	4.33333
nucleic acid binding protein, putative	PBANKA_0916100	2	5	6	0	4.33333
40S ribosomal protein S25, putative	PBANKA_1022000	4	3	6	0	4.33333
60S ribosomal protein L10, putative	PBANKA_1028400	4	4	5	0	4.33333
conserved Plasmodium protein, unknown function	PBANKA_1109600	2	5	6	0	4.33333
proliferating cell nuclear antigen 1, putative	PBANKA_1137900	5	4	4	0	4.33333
60S ribosomal protein L2, putative	PBANKA_1231700	4	3	6	0	4.33333
thioredoxin peroxidase 1	PBANKA_1302800	2	4	7	0	4.33333
conserved Plasmodium protein, unknown function	PBANKA_1336900	2	6	5	0	4.33333
translation initiation factor IF-2, putative	PBANKA_0105600	3	5	4	0	4
60S ribosomal protein L7, putative	PBANKA_0405500	3	4	5	0	4
60S ribosomal protein L26, putative	PBANKA_0410600	5	3	4	0	4
conserved Plasmodium protein, unknown function	PBANKA_1019700	2	4	6	0	4
DNA primase large subunit, putative	PBANKA_0812000	4	4	3	0	3.66667
thioredoxin reductase, putative	PBANKA_0824700	3	5	3	0	3.66667
WD repeat-containing protein 16, putative	PBANKA_1361500	2	4	5	0	3.66667
clathrin heavy chain, putative	PBANKA_1434700	3	2	6	0	3.66667
ADP-ribosylation factor GTPase-activating protein 1, putative	PBANKA_1457800	4	3	4	0	3.66667
conserved protein, unknown function	PBANKA_0301300	3	4	3	0	3.33333
eukaryotic translation initiation factor 4E, putative	PBANKA_0412800	4	3	3	0	3.33333
DNA primase small subunit, putative	PBANKA_1302600	3	5	2	0	3.33333
tRNA import protein tRIP	PBANKA_1306200	5	3	2	0	3.33333
BRCT domain-containing protein, putative	PBANKA_1337600	3	3	4	0	3.33333
V-type proton ATPase subunit G, putative	PBANKA_1338400	2	4	4	0	3.33333
40S ribosomal protein S19, putative	PBANKA_1416300	5	3	2	0	3.33333
radial spoke head protein 9, putative	PBANKA_1431500	3	3	4	0	3.33333
haloacid dehalogenase-like hydrolase, putative	PBANKA_1441100	5	3	2	0	3.33333
rab specific GDP dissociation inhibitor, putative	PBANKA_1456200	3	4	3	0	3.33333
peptidyl-prolyl cis-trans isomerase FKBP35, putative	PBANKA_1460400	3	2	5	0	3.33333
zinc finger protein, putative	PBANKA_0100800	2	4	3	0	3
coatomer alpha subunit, putative	PBANKA_0105400	3	3	3	0	3
flagellar outer arm dynein-associated protein, putative	PBANKA_0504300	3	3	3	0	3
40S ribosomal protein S5, putative	PBANKA_0619100	2	3	4	0	3
casein kinase 1, putative	PBANKA_0912100	2	5	2	0	3
polyadenylate-binding protein-interacting protein 1, putative	PBANKA_0939600	2	2	5	0	3
60S acidic ribosomal protein P1, putative	PBANKA_0943600	3	4	2	0	3
40S ribosomal protein S15, putative	PBANKA_1135100	4	3	2	0	3
eukaryotic translation initiation factor 3 subunit E, putative	PBANKA_1242800	2	4	3	0	3
26S proteasome regulatory subunit RPN2, putative	PBANKA_1329700	3	3	3	0	3
60S ribosomal protein L18-2, putative	PBANKA_1354500	3	3	3	0	3
WD repeat-containing protein 66, putative	PBANKA_0415800	2	2	4	0	2.66667
60S ribosomal protein L30e, putative	PBANKA_0503600	2	3	3	0	2.66667
conserved Plasmodium protein, unknown function	PBANKA_0908800	2	3	3	0	2.66667
calmodulin, putative	PBANKA_1010600	3	3	2	0	2.66667
membrane associated histidine-rich protein 1a	PBANKA_1145800	4	2	2	0	2.66667
60S ribosomal protein L34, putative	PBANKA_1221200	3	2	3	0	2.66667
proteasome subunit beta type-4, putative	PBANKA_1226500	3	2	3	0	2.66667
26S protease regulatory subunit 7, putative	PBANKA_1410000	2	3	3	0	2.66667
serine/threonine protein kinase, putative (SRPK1)	PBANKA_0401100	0	4	6	0	2.5
protein SIS1, putative	PBANKA_0310000	3	2	2	0	2.33333
calcium-dependent protein kinase 1	PBANKA_0314200	2	2	3	0	2.33333
60S acidic ribosomal protein P2, putative	PBANKA_0407700	2	2	3	0	2.33333
glucose-6-phosphate isomerase, putative	PBANKA_1008800	2	3	2	0	2.33333
ribonuclease H2 subunit A, putative	PBANKA_1122800	3	2	2	0	2.33333
transportin, putative	PBANKA_1126400	2	3	2	0	2.33333
60S ribosomal protein L19, putative	PBANKA_1229200	2	2	3	0	2.33333
40S ribosomal protein S24, putative	PBANKA_1234200	2	2	3	0	2.33333
gamete egress and sporozoite traversal protein	PBANKA_1312700	2	3	2	0	2.33333
DnaJ protein, putative	PBANKA_0706800	2	2	2	0	2
26S protease regulatory subunit 6A, putative	PBANKA_0917900	2	2	2	0	2
eukaryotic peptide chain release factor GTP-binding subunit, putative	PBANKA_0924900	2	2	2	0	2
dynein light chain Tctex-type, putative	PBANKA_0933600	2	2	2	0	2
conserved protein, unknown function	PBANKA_0934700	2	2	2	0	2
40S ribosomal protein S27, putative	PBANKA_1406800	2	2	2	0	2
importin subunit beta, putative	PBANKA_1422400	2	2	2	0	2
cAMP-dependent protein kinase regulatory subunit, putative	PBANKA_1438000	2	2	2	0	2
histone H2A.Z, putative	PBANKA_1217600	1	2	2	0	1.66667
