# Supplementary material for: Divergent Plasmodium kinases drive MTOC, kinetochore and axoneme organisation in male gametogenesis
Source: Life Sci Alliance. 2025 Mar 24;8(6):e202403056. doi: 10.26508/lsa.202403056 (PMC11933671; doi:10.26508/lsa.202403056)
Supplement: Supplementary file 6 [file LSA-2024-03056_TableS5.xls]

## Sheet: Sheet1
Table S5: Gene Ontology of CDPK4-GFP Interacting partners
Biological process	Name	Result count	Result gene list	Pct of bgd	Fold enrichment	Odds ratio	P-value	Benjamini	Bonferroni
GO:0006260	DNA replication	12	PBANKA_0312500,PBANKA_0513900,PBANKA_0602000,PBANKA_0613200,PBANKA_0615200,PBANKA_0803000,PBANKA_1129100,PBANKA_1326800,PBANKA_1326900,PBANKA_1336900,PBANKA_1348800,PBANKA_1402600,	28.6	9.91	15.71	7.78392e-10	2.10166e-08	2.10166e-08
Cellular component	Name	Result count	Result gene list	Pct of bgd	Fold enrichment	Odds ratio	P-value	Benjamini	Bonferroni
GO:0000228	nuclear chromosome	6	PBANKA_0513900,PBANKA_0602000,PBANKA_0613200,PBANKA_1129100,PBANKA_1326900,PBANKA_1427700,	42.9	14.86	27.26	1.18675e-06	1.8988e-05	1.8988e-05
GO:0005840	ribosome	14	PBANKA_0410600,PBANKA_0417500,PBANKA_0619100,PBANKA_0943600,PBANKA_1201900,PBANKA_1221200,PBANKA_1231000,PBANKA_1234200,PBANKA_1305100,PBANKA_1338600,PBANKA_1354500,PBANKA_1364200,PBANKA_1406800,PBANKA_1407600,	8.4	2.91	3.53	0.000215791	0.00172633	0.00345265
GO:0005634	nucleus	23	PBANKA_0307100,PBANKA_0312500,PBANKA_0401100,PBANKA_0602000,PBANKA_0613200,PBANKA_0803000,PBANKA_0933700,PBANKA_1034100,PBANKA_1038200,PBANKA_1101600,PBANKA_1108700,PBANKA_1123500,PBANKA_1129100,PBANKA_1131900,PBANKA_1135700,PBANKA_1209000,PBANKA_1210200,PBANKA_1326900,PBANKA_1336900,PBANKA_1337500,PBANKA_1348800,PBANKA_1416900,PBANKA_1460400,	5.6	1.93	2.39	0.000905934	0.00483165	0.0144949
GO:0005694	chromosome	2	PBANKA_1108700,PBANKA_1416900,	25	8.67	11.49	0.0205345	0.0821381	0.328552
GO:0005829	cytosol	9	PBANKA_0310000,PBANKA_0619100,PBANKA_0832700,PBANKA_0920000,PBANKA_1131900,PBANKA_1209400,PBANKA_1364200,PBANKA_1406800,PBANKA_1407600,	6	2.07	2.28	0.0276785	0.0885711	0.442856
Molecular function	Name	Result count	Result gene list	Pct of bgd	Fold enrichment	Odds ratio	P-value	Benjamini	Bonferroni
GO:0003735	structural constituent of ribosome	13	PBANKA_0410600,PBANKA_0417500,PBANKA_0619100,PBANKA_0943600,PBANKA_1201900,PBANKA_1221200,PBANKA_1231000,PBANKA_1234200,PBANKA_1305100,PBANKA_1338600,PBANKA_1354500,PBANKA_1364200,PBANKA_1406800,	9.1	3.15	3.83	0.000165097	0.00396233	0.00396233
GO:0005198	structural molecule activity	13	PBANKA_0410600,PBANKA_0417500,PBANKA_0619100,PBANKA_0943600,PBANKA_1201900,PBANKA_1221200,PBANKA_1231000,PBANKA_1234200,PBANKA_1305100,PBANKA_1338600,PBANKA_1354500,PBANKA_1364200,PBANKA_1406800,	8	2.78	3.32	0.000573877	0.00688652	0.013773
GO:0003677	DNA binding	10	PBANKA_0513900,PBANKA_0602000,PBANKA_0613200,PBANKA_0920000,PBANKA_1034100,PBANKA_1129100,PBANKA_1326800,PBANKA_1326900,PBANKA_1348800,PBANKA_1402600,	7	2.43	2.75	0.00708676	0.0425206	0.170082
GO:0051082	unfolded protein binding	3	PBANKA_0310000,PBANKA_1025800,PBANKA_1127800,	13	4.52	5.21	0.0269727	0.129469	0.647344
GO:0016791	phosphatase activity	4	PBANKA_0401800,PBANKA_0607400,PBANKA_1131900,PBANKA_1227400,	8.9	3.08	3.41	0.0389922	0.155969	0.935813
