# Supplementary material for: Divergent Plasmodium kinases drive MTOC, kinetochore and axoneme organisation in male gametogenesis
Source: Life Sci Alliance. 2025 Mar 24;8(6):e202403056. doi: 10.26508/lsa.202403056 (PMC11933671; doi:10.26508/lsa.202403056)
Supplement: Supplementary file 7 [file LSA-2024-03056_TableS6.xls]

## Sheet: Sheet1
Table S6: Gene Ontology of SRPK1-GFP Interacting partners
Biological process	Name	Result count	Result gene list	Fold enrichment	Odds ratio	P-value	Benjamini	Bonferroni
GO:0002181	cytoplasmic translation	10	PBANKA_0604800,PBANKA_0614500,PBANKA_0715200,PBANKA_0720300,PBANKA_1206100,PBANKA_1209000,PBANKA_1232500,PBANKA_1242800,PBANKA_1351900,PBANKA_1428700,	9.26	24.28	8.72975e-09	1.71684e-07	2.53163e-07
GO:0006457	protein folding	17	PBANKA_0107300,PBANKA_0310000,PBANKA_0310900,PBANKA_0405200,PBANKA_0406500,PBANKA_0610900,PBANKA_0805700,PBANKA_0916200,PBANKA_1126200,PBANKA_1134100,PBANKA_1216500,PBANKA_1218200,PBANKA_1219300,PBANKA_1242300,PBANKA_1302800,PBANKA_1444100,PBANKA_1460400,	4.94	7.5	1.18403e-08	1.71684e-07	3.43368e-07
GO:0005975	carbohydrate metabolic process	11	PBANKA_0816400,PBANKA_0823400,PBANKA_1122900,PBANKA_1125600,PBANKA_1214300,PBANKA_1303800,PBANKA_1308600,PBANKA_1318400,PBANKA_1326400,PBANKA_1340100,PBANKA_1340400,	5.09	7.63	3.65476e-06	3.53294e-05	0.000105988
GO:0006913	nucleocytoplasmic transport	5	PBANKA_0811300,PBANKA_0930300,PBANKA_1126400,PBANKA_1238800,PBANKA_1425100,	4.63	6.42	0.00314631	0.0228107	0.0912429
GO:0055086	nucleobase-containing small molecule metabolic process	13	PBANKA_0611600,PBANKA_0816400,PBANKA_0823400,PBANKA_1113000,PBANKA_1122900,PBANKA_1125600,PBANKA_1210800,PBANKA_1214300,PBANKA_1303800,PBANKA_1308600,PBANKA_1326400,PBANKA_1340100,PBANKA_1362900,	2.21	2.53	0.0048093	0.0278939	0.13947
GO:0065003	protein-containing complex assembly	12	PBANKA_0602700,PBANKA_0604800,PBANKA_0614500,PBANKA_0615200,PBANKA_0715200,PBANKA_0720300,PBANKA_0819900,PBANKA_1206100,PBANKA_1209000,PBANKA_1232500,PBANKA_1242800,PBANKA_1428700,	2.22	2.54	0.00647371	0.0312896	0.187738
GO:0007010	cytoskeleton organization	5	PBANKA_0202700,PBANKA_0417700,PBANKA_0615200,PBANKA_0917400,PBANKA_1458300,	2.85	3.35	0.0273257	0.113206	0.792445
GO:0044782	cilium organization	3	PBANKA_0202700,PBANKA_0917400,PBANKA_1458300,	4.04	5.25	0.0333819	0.121009	0.968076
GO:1901135	carbohydrate derivative metabolic process	13	PBANKA_0611600,PBANKA_0816400,PBANKA_0823400,PBANKA_1113000,PBANKA_1122900,PBANKA_1125600,PBANKA_1210800,PBANKA_1214300,PBANKA_1303800,PBANKA_1308600,PBANKA_1318400,PBANKA_1326400,PBANKA_1340100,	1.67	1.82	0.0433199	0.139586	1
Cellular component	Name	Result count	Result gene list	Fold enrichment	Odds ratio	P-value	Benjamini	Bonferroni
GO:0005840	ribosome	47	PBANKA_0405500,PBANKA_0407700,PBANKA_0414600,PBANKA_0503600,PBANKA_0511900,PBANKA_0522800,PBANKA_0619100,PBANKA_0717800,PBANKA_0807600,PBANKA_0918000,PBANKA_0922100,PBANKA_0937700,PBANKA_0941500,PBANKA_0943600,PBANKA_1013100,PBANKA_1018600,PBANKA_1019400,PBANKA_1019500,PBANKA_1022000,PBANKA_1028400,PBANKA_1033900,PBANKA_1106700,PBANKA_1117500,PBANKA_1202400,PBANKA_1215600,PBANKA_1221200,PBANKA_12…	4.17	6.91	3.7378e-19	7.4756e-18	7.4756e-18
GO:0005829	cytosol	35	PBANKA_0107300,PBANKA_0202700,PBANKA_0310000,PBANKA_0310900,PBANKA_0405200,PBANKA_0405500,PBANKA_0406500,PBANKA_0522800,PBANKA_0610900,PBANKA_0611600,PBANKA_0619100,PBANKA_0807600,PBANKA_0823400,PBANKA_0912100,PBANKA_0916200,PBANKA_0941500,PBANKA_1010500,PBANKA_1013100,PBANKA_1019400,PBANKA_1122900,PBANKA_1126200,PBANKA_1134100,PBANKA_1137800,PBANKA_1214300,PBANKA_1215600,PBANKA_1218200,PBANKA_12…	3.43	4.91	1.50907e-11	1.50907e-10	3.01813e-10
GO:0005622	intracellular	7	PBANKA_0107400,PBANKA_0511900,PBANKA_0916200,PBANKA_0918000,PBANKA_1235600,PBANKA_1318400,PBANKA_1340100,	6.48	11.12	3.88239e-05	0.000258826	0.000776477
GO:0005737	cytoplasm	88	PBANKA_0105400,PBANKA_0107300,PBANKA_0107400,PBANKA_0202700,PBANKA_0310000,PBANKA_0310900,PBANKA_0401100,PBANKA_0405200,PBANKA_0405500,PBANKA_0406500,PBANKA_0412800,PBANKA_0416100,PBANKA_0417700,PBANKA_0504300,PBANKA_0505100,PBANKA_0520200,PBANKA_0522800,PBANKA_0604800,PBANKA_0610900,PBANKA_0611600,PBANKA_0614500,PBANKA_0619100,PBANKA_0702800,PBANKA_0703900,PBANKA_0711900,PBANKA_0712600,PBANKA_07…	1.27	1.56	0.00253205	0.0126602	0.050641
GO:0000228	nuclear chromosome	4	PBANKA_0917500,PBANKA_0940900,PBANKA_1138200,PBANKA_1427700,	4.23	5.62	0.0117774	0.0471095	0.235548
GO:0005856	cytoskeleton	11	PBANKA_0202700,PBANKA_0416100,PBANKA_0417700,PBANKA_0504300,PBANKA_0522700,PBANKA_1030100,PBANKA_1206900,PBANKA_1214300,PBANKA_1310400,PBANKA_1458300,PBANKA_1459300,	1.99	2.21	0.0201493	0.0671643	0.402986
Molecular function	Name	Result count	Result gene list	Fold enrichment	Odds ratio	P-value	Benjamini	Bonferroni
GO:0005198	structural molecule activity	48	PBANKA_0105400,PBANKA_0405500,PBANKA_0407700,PBANKA_0414600,PBANKA_0417700,PBANKA_0511900,PBANKA_0522700,PBANKA_0522800,PBANKA_0619100,PBANKA_0717800,PBANKA_0807600,PBANKA_0922100,PBANKA_0937700,PBANKA_0941500,PBANKA_0943600,PBANKA_1013100,PBANKA_1014900,PBANKA_1018600,PBANKA_1019500,PBANKA_1028400,PBANKA_1033900,PBANKA_1106700,PBANKA_1117500,PBANKA_1202400,PBANKA_1206900,PBANKA_1215600,PBANKA_12…	4.39	7.5	1.23125e-20	3.32438e-19	3.32438e-19
GO:0003735	structural constituent of ribosome	42	PBANKA_0405500,PBANKA_0407700,PBANKA_0414600,PBANKA_0511900,PBANKA_0522800,PBANKA_0619100,PBANKA_0717800,PBANKA_0807600,PBANKA_0922100,PBANKA_0937700,PBANKA_0941500,PBANKA_0943600,PBANKA_1013100,PBANKA_1018600,PBANKA_1019500,PBANKA_1028400,PBANKA_1033900,PBANKA_1106700,PBANKA_1117500,PBANKA_1202400,PBANKA_1215600,PBANKA_1221200,PBANKA_1229200,PBANKA_1231700,PBANKA_1231800,PBANKA_1234200,PBANKA_12…	4.35	7.14	7.4615e-18	1.0073e-16	2.0146e-16
GO:0003674	molecular function	78	PBANKA_0105400,PBANKA_0107400,PBANKA_0202700,PBANKA_0405500,PBANKA_0407700,PBANKA_0414600,PBANKA_0416100,PBANKA_0417700,PBANKA_0504300,PBANKA_0511900,PBANKA_0522700,PBANKA_0522800,PBANKA_0610900,PBANKA_0619100,PBANKA_0717800,PBANKA_0801200,PBANKA_0803100,PBANKA_0807600,PBANKA_0922100,PBANKA_0937700,PBANKA_0940900,PBANKA_0941500,PBANKA_0943600,PBANKA_1013100,PBANKA_1014900,PBANKA_1018600,PBANKA_10…	2.17	3.37	1.29633e-13	1.1667e-12	3.50009e-12
GO:0051082	unfolded protein binding	12	PBANKA_0107300,PBANKA_0203000,PBANKA_0310000,PBANKA_0310900,PBANKA_0405200,PBANKA_0406500,PBANKA_0610900,PBANKA_0805700,PBANKA_0916200,PBANKA_1134100,PBANKA_1218200,PBANKA_1444100,	7.73	16.04	4.44807e-09	3.00245e-08	1.20098e-07
GO:0003723	RNA binding	46	PBANKA_0105600,PBANKA_0412800,PBANKA_0503600,PBANKA_0604800,PBANKA_0614500,PBANKA_0619100,PBANKA_0715200,PBANKA_0720300,PBANKA_0801200,PBANKA_0912300,PBANKA_0922100,PBANKA_0924900,PBANKA_0937200,PBANKA_0939600,PBANKA_0941500,PBANKA_1013100,PBANKA_1019400,PBANKA_1019500,PBANKA_1031900,PBANKA_1032700,PBANKA_1204400,PBANKA_1205000,PBANKA_1206100,PBANKA_1209000,PBANKA_1210200,PBANKA_1229200,PBANKA_12…	1.96	2.48	1.89598e-06	1.02383e-05	5.11916e-05
GO:0008135	translation factor activity, RNA binding	16	PBANKA_0105600,PBANKA_0412800,PBANKA_0604800,PBANKA_0614500,PBANKA_0715200,PBANKA_0720300,PBANKA_0924900,PBANKA_1031900,PBANKA_1206100,PBANKA_1209000,PBANKA_1232500,PBANKA_1242800,PBANKA_1314800,PBANKA_1331900,PBANKA_1352000,PBANKA_1428700,	2.96	3.68	5.66522e-05	0.000254935	0.00152961
GO:0003729	mRNA binding	9	PBANKA_0801200,PBANKA_0939600,PBANKA_1032700,PBANKA_1206100,PBANKA_1209000,PBANKA_1301300,PBANKA_1423300,PBANKA_1426900,PBANKA_1450700,	4.3	5.89	0.000131934	0.000508889	0.00356222
GO:0003924	GTPase activity	9	PBANKA_0105600,PBANKA_0417700,PBANKA_0522700,PBANKA_0903600,PBANKA_0924900,PBANKA_0930300,PBANKA_1031900,PBANKA_1206900,PBANKA_1314800,	2.3	2.62	0.0142346	0.0476221	0.384334
GO:0043167	ion binding	64	PBANKA_0100800,PBANKA_0105600,PBANKA_0107300,PBANKA_0107400,PBANKA_0202700,PBANKA_0207000,PBANKA_0308600,PBANKA_0310900,PBANKA_0401100,PBANKA_0405200,PBANKA_0406500,PBANKA_0407600,PBANKA_0416100,PBANKA_0417700,PBANKA_0505100,PBANKA_0522700,PBANKA_0610900,PBANKA_0611600,PBANKA_0615200,PBANKA_0711900,PBANKA_0716000,PBANKA_0803100,PBANKA_0805700,PBANKA_0816400,PBANKA_0818900,PBANKA_0823400,PBANKA_08…	1.26	1.44	0.015874	0.0476221	0.428599
GO:0004386	helicase activity	10	PBANKA_0801200,PBANKA_0803100,PBANKA_0940900,PBANKA_1024900,PBANKA_1138200,PBANKA_1217700,PBANKA_1331900,PBANKA_1415600,PBANKA_1426900,PBANKA_1427700,	1.85	2.03	0.0403868	0.10191	1
GO:0019843	rRNA binding	4	PBANKA_0941500,PBANKA_1019500,PBANKA_1234800,PBANKA_1338300,	2.96	3.51	0.0415187	0.10191	1
