# Supplementary material for: Divergent Plasmodium kinases drive MTOC, kinetochore and axoneme organisation in male gametogenesis
Source: Life Sci Alliance. 2025 Mar 24;8(6):e202403056. doi: 10.26508/lsa.202403056 (PMC11933671; doi:10.26508/lsa.202403056)
Supplement: Supplementary file 8 [file LSA-2024-03056_TableS7.xls]

## Sheet: Sheet1
Table S7: Gene Ontology of MAP2-GFP Interacting partners
Biological process	Name	Result count	Result gene list	Fold enrichment	Odds ratio	P-value	Benjamini	Bonferroni
GO:0006260	DNA replication	23	PBANKA_0312500,PBANKA_0314700,PBANKA_0316000,PBANKA_0501300,PBANKA_0513900,PBANKA_0610200,PBANKA_0611600,PBANKA_0613200,PBANKA_0615200,PBANKA_0803000,PBANKA_0803100,PBANKA_0936500,PBANKA_1129100,PBANKA_1131600,PBANKA_1137900,PBANKA_1232200,PBANKA_1305300,PBANKA_1326800,PBANKA_1326900,PBANKA_1336900,PBANKA_1402600,PBANKA_1415600,PBANKA_1455100,	11.37	28.75	1.53713e-20	4.61138e-19	4.61138e-19
GO:0008150	biological process	34	PBANKA_0312500,PBANKA_0314700,PBANKA_0316000,PBANKA_0407700,PBANKA_0501300,PBANKA_0513900,PBANKA_0610200,PBANKA_0611600,PBANKA_0613200,PBANKA_0615200,PBANKA_0716000,PBANKA_0803000,PBANKA_0803100,PBANKA_0917500,PBANKA_0936500,PBANKA_1010600,PBANKA_1030100,PBANKA_1108700,PBANKA_1115200,PBANKA_1129100,PBANKA_1131600,PBANKA_1137900,PBANKA_1232200,PBANKA_1305300,PBANKA_1312700,PBANKA_1326800,PBANKA_13…	3.84	5.69	1.01941e-12	1.52912e-11	3.05823e-11
GO:0007018	microtubule-based movement	10	PBANKA_0202700,PBANKA_0416100,PBANKA_0504300,PBANKA_0507300,PBANKA_0601200,PBANKA_0925400,PBANKA_0942300,PBANKA_1329200,PBANKA_1458300,PBANKA_1458800,	9.44	17.73	1.89753e-08	1.89753e-07	5.69259e-07
GO:0044782	cilium organization	4	PBANKA_0202700,PBANKA_0917400,PBANKA_0942300,PBANKA_1458300,	7.55	11.61	0.00130423	0.00978173	0.0391269
GO:0006281	DNA repair	7	PBANKA_0316000,PBANKA_0804300,PBANKA_1105100,PBANKA_1129100,PBANKA_1232200,PBANKA_1305300,PBANKA_1402600,	2.51	2.81	0.0197924	0.118754	0.593771
GO:0007010	cytoskeleton organization	4	PBANKA_0202700,PBANKA_0615200,PBANKA_0917400,PBANKA_1458300,	3.19	3.67	0.0337342	0.168671	1
Cellular component	Name	Result count	Result gene list	Fold enrichment	Odds ratio	P-value	Benjamini	Bonferroni
GO:0000228	nuclear chromosome	8	PBANKA_0501300,PBANKA_0513900,PBANKA_0613200,PBANKA_0917500,PBANKA_1129100,PBANKA_1138200,PBANKA_1326900,PBANKA_1427700,	11.86	27.98	5.53876e-08	1.16314e-06	1.16314e-06
GO:0005840	ribosome	25	PBANKA_0405500,PBANKA_0407700,PBANKA_0410600,PBANKA_0503600,PBANKA_0619100,PBANKA_0717800,PBANKA_0807600,PBANKA_0918000,PBANKA_0943600,PBANKA_1018600,PBANKA_1022000,PBANKA_1028400,PBANKA_1135100,PBANKA_1221200,PBANKA_1229200,PBANKA_1231700,PBANKA_1234200,PBANKA_1310800,PBANKA_1346700,PBANKA_1354400,PBANKA_1354500,PBANKA_1355100,PBANKA_1406800,PBANKA_1416300,PBANKA_1423500,	3.11	4.06	1.53893e-07	1.61588e-06	3.23175e-06
GO:0005694	chromosome	5	PBANKA_0716000,PBANKA_0917500,PBANKA_1108700,PBANKA_1305300,PBANKA_1416900,	12.97	34.19	1.20015e-05	8.40106e-05	0.000252032
GO:0005634	nucleus	35	PBANKA_0203000,PBANKA_0312500,PBANKA_0316000,PBANKA_0401100,PBANKA_0501300,PBANKA_0604300,PBANKA_0613200,PBANKA_0716000,PBANKA_0803000,PBANKA_0803100,PBANKA_0804300,PBANKA_0916100,PBANKA_0933700,PBANKA_0936500,PBANKA_1034100,PBANKA_1108700,PBANKA_1123500,PBANKA_1129100,PBANKA_1131600,PBANKA_1137900,PBANKA_1138200,PBANKA_1217600,PBANKA_1226500,PBANKA_1232200,PBANKA_1305300,PBANKA_1312000,PBANKA_13…	1.76	2.13	0.000336997	0.00176923	0.00707693
GO:0005829	cytosol	14	PBANKA_0202700,PBANKA_0310000,PBANKA_0405500,PBANKA_0611600,PBANKA_0619100,PBANKA_0807600,PBANKA_0912100,PBANKA_1126200,PBANKA_1229200,PBANKA_1302800,PBANKA_1346700,PBANKA_1406800,PBANKA_1457800,PBANKA_1458800,	1.92	2.14	0.0122916	0.0516246	0.258123
GO:0005856	cytoskeleton	9	PBANKA_0202700,PBANKA_0416100,PBANKA_0504300,PBANKA_0507300,PBANKA_0601200,PBANKA_0925400,PBANKA_0942300,PBANKA_1030100,PBANKA_1458300,	2.28	2.54	0.0156344	0.0547205	0.328323
GO:0009579	thylakoid	1	PBANKA_1450300,	20.76	inf	0.0481752	0.144526	1
Molecular function	Name	Result count	Result gene list	Fold enrichment	Odds ratio	P-value	Benjamini	Bonferroni
GO:0140657	ATP-dependent activity	27	PBANKA_0202500,PBANKA_0202700,PBANKA_0316000,PBANKA_0416100,PBANKA_0507300,PBANKA_0601200,PBANKA_0610200,PBANKA_0803100,PBANKA_0917900,PBANKA_0925400,PBANKA_1011400,PBANKA_1034100,PBANKA_1123500,PBANKA_1131600,PBANKA_1138200,PBANKA_1241800,PBANKA_1326800,PBANKA_1329200,PBANKA_1338400,PBANKA_1410000,PBANKA_1410400,PBANKA_1415600,PBANKA_1427700,PBANKA_1450300,PBANKA_1455100,PBANKA_1458300,PBANKA_14…	3.17	4.21	2.92729e-08	3.22001e-07	6.44003e-07
GO:0003677	DNA binding	23	PBANKA_0314700,PBANKA_0316000,PBANKA_0416600,PBANKA_0501300,PBANKA_0513900,PBANKA_0610200,PBANKA_0613200,PBANKA_0803100,PBANKA_0804300,PBANKA_0812000,PBANKA_1011400,PBANKA_1034100,PBANKA_1129100,PBANKA_1131600,PBANKA_1137900,PBANKA_1217600,PBANKA_1241800,PBANKA_1305300,PBANKA_1326800,PBANKA_1326900,PBANKA_1402600,PBANKA_1415600,PBANKA_1455100,	3.34	4.37	1.35362e-07	9.92652e-07	2.97796e-06
GO:0005198	structural molecule activity	24	PBANKA_0105400,PBANKA_0405500,PBANKA_0407700,PBANKA_0410600,PBANKA_0619100,PBANKA_0717800,PBANKA_0807600,PBANKA_0943600,PBANKA_1018600,PBANKA_1028400,PBANKA_1135100,PBANKA_1221200,PBANKA_1229200,PBANKA_1231700,PBANKA_1234200,PBANKA_1310800,PBANKA_1346700,PBANKA_1354400,PBANKA_1354500,PBANKA_1355100,PBANKA_1406800,PBANKA_1416300,PBANKA_1423500,PBANKA_1434700,	3.08	3.98	3.48646e-07	1.91755e-06	7.67022e-06
GO:0003735	structural constituent of ribosome	22	PBANKA_0405500,PBANKA_0407700,PBANKA_0410600,PBANKA_0619100,PBANKA_0717800,PBANKA_0807600,PBANKA_0943600,PBANKA_1018600,PBANKA_1028400,PBANKA_1135100,PBANKA_1221200,PBANKA_1229200,PBANKA_1231700,PBANKA_1234200,PBANKA_1310800,PBANKA_1346700,PBANKA_1354400,PBANKA_1354500,PBANKA_1355100,PBANKA_1406800,PBANKA_1416300,PBANKA_1423500,	3.19	4.11	5.91823e-07	2.60402e-06	1.30201e-05
GO:0043167	ion binding	59	PBANKA_0100800,PBANKA_0105600,PBANKA_0107400,PBANKA_0202500,PBANKA_0202700,PBANKA_0207000,PBANKA_0314200,PBANKA_0314700,PBANKA_0316000,PBANKA_0401100,PBANKA_0404300,PBANKA_0407600,PBANKA_0416100,PBANKA_0501300,PBANKA_0507300,PBANKA_0610200,PBANKA_0611600,PBANKA_0615200,PBANKA_0716000,PBANKA_0803100,PBANKA_0804300,PBANKA_0812000,PBANKA_0824700,PBANKA_0912100,PBANKA_0917500,PBANKA_0917900,PBANKA_09…	1.63	2.24	9.45291e-06	3.46607e-05	0.000207964
GO:0030234	enzyme regulator activity	5	PBANKA_1137900,PBANKA_1329700,PBANKA_1438000,PBANKA_1456200,PBANKA_1457800,	2.73	3.07	0.0335989	0.100368	0.739175
GO:0004386	helicase activity	8	PBANKA_0610200,PBANKA_0803100,PBANKA_1034100,PBANKA_1123500,PBANKA_1131600,PBANKA_1138200,PBANKA_1415600,PBANKA_1427700,	2.08	2.27	0.0364976	0.100368	0.802947
